# Supplementary material for: Morphological Characterization and Transcriptional Regulation of Corolla Closure in Ipomoea purpurea
Source: Front Plant Sci. 2021 Sep 7;12:697764. doi: 10.3389/fpls.2021.697764 (PMC8453026; doi:10.3389/fpls.2021.697764)
Supplement: Supplementary Table 1 — List of unigenes quality indices of the 12 samples. [file Data_Sheet_1.xlsx]

## Sheet: Supplement Table 1
Table S1 List of unigenes quality indices of the 12 samples.
Quality indicators of Unigene
Sample	Total Number	Total Length	Mean Length	N50	N70	N90	GC(%)
S0_1	31198	36468584	1168	1702	1198	584	42.58
S0_2	32093	37430135	1166	1691	1197	590	42.5
S0_3	30992	37526514	1210	1773	1251	605	42.69
S1_1	32704	37538699	1147	1660	1170	573	42.52
S1_2	32199	37017420	1149	1673	1182	577	42.43
S1_3	32406	38292420	1181	1763	1234	573	42.64
S2_1	38638	44451649	1150	1689	1181	572	42.12
S2_2	88926	59223557	665	1079	523	277	39.06
S2_3	36618	42270656	1154	1658	1171	585	42.17
S3_1	34152	36370090	1064	1511	1055	536	42.04
S3_2	34932	38363341	1098	1588	1092	544	42.15
S3_3	36419	40461822	1111	1596	1111	555	42.1
All-Unigene	120462	130117926	1080	1963	1276	402	40.34
CDS predict
Total Number	Total Length	N50	N90	Max Length	Min Length	GC(%)
52936	50071236	1167	486	12120	297	45.16
Annotation
Values	Total	NR	NT	Swissprot	KEGG	KOG	Pfam	GO	Intersection	Overall
Number	120462	71146	85099	51220	54894	54293	48131	45873	26545	88560
Percentage	1	0.5906	0.7064	0.4252	0.4557	0.4507	0.3996	0.3808	0.2204	0.7352

## Sheet: Supplement Table 2
Table S2. List of differentially expressed genes during corolla closure.
cluster	gene ID	S0	S1	S2	S3	NR
1	CL10.Contig2_All	0.213333	1.3	1.46667	0.763333	PREDICTED: KH domain-containing protein At4g18375-like [Ipomoea nil] >XP_019185493.1 PREDICTED: KH domain-containing protein At4g18375-like [Ipomoea nil] >XP_019185494.1 PREDICTED: KH domain-containing protein At4g18375-like [Ipomoea nil]
1	CL100.Contig3_All	1.11333	4.99333	5.71667	3.47667	PREDICTED: BRASSINOSTEROID INSENSITIVE 1-associated receptor kinase 1-like isoform X1 [Ipomoea nil]
1	CL10089.Contig15_All	0.0933333	5.14	7.50667	0.04	PREDICTED: inactive protein kinase SELMODRAFT_444075 [Ipomoea nil] >XP_019196863.1 PREDICTED: inactive protein kinase SELMODRAFT_444075 [Ipomoea nil] >XP_019196864.1 PREDICTED: inactive protein kinase SELMODRAFT_444075 [Ipomoea nil] >XP_019196865.1 PREDICTED: inactive protein kinase SELMODRAFT_444075 [Ipomoea nil] >XP_019196866.1 PREDICTED: inactive protein kinase SELMODRAFT_444075 [Ipomoea nil] …
1	CL1012.Contig26_All	3.09	13.7033	20.4333	10.1867	PREDICTED: succinate dehydrogenase [ubiquinone] flavoprotein subunit, mitochondrial [Ipomoea nil]
1	CL1016.Contig12_All	11.4167	218.287	301.307	6.86667	PREDICTED: polyubiquitin-like isoform X1 [Nicotiana tomentosiformis]
1	CL10245.Contig2_All	1.27333	13.0167	12.47	9.36667	PREDICTED: scarecrow-like protein 22 [Ipomoea nil]
1	CL1026.Contig6_All	1.03333	6.36667	4.43667	2.27333	PREDICTED: dynamin-related protein 3A isoform X2 [Ipomoea nil]
1	CL1034.Contig13_All	0	2.65333	2.88	0.53	hypothetical protein AMTR_s00069p00078780 [Amborella trichopoda]
1	CL1034.Contig22_All	1.63	10.58	15.2833	0.146667	hypothetical protein DM860_006780 [Cuscuta australis]
1	CL10345.Contig3_All	0.456667	3.82	5.51	1.64333	PREDICTED: G-type lectin S-receptor-like serine/threonine-protein kinase At1g11410 [Ipomoea nil]
1	CL10385.Contig1_All	0.59	5.63667	3.30333	0.43	PREDICTED: ribosomal RNA processing protein 36 homolog [Ipomoea nil]
1	CL10413.Contig4_All	0.906667	5.67	4.33	2.69	hypothetical protein DM860_011036 [Cuscuta australis]
1	CL10445.Contig3_All	0	3.43667	3.57	1.59667	PREDICTED: putative inactive cadmium/zinc-transporting ATPase HMA3 [Ipomoea nil]
1	CL10509.Contig14_All	0.426667	4.40333	4.59	0.00666667	PREDICTED: protein ENHANCED DISEASE RESISTANCE 2-like isoform X1 [Ipomoea nil]
1	CL10509.Contig43_All	4.39333	29.8633	26.2933	0	PREDICTED: protein ENHANCED DISEASE RESISTANCE 2-like isoform X1 [Ipomoea nil]
1	CL10509.Contig56_All	0.0333333	3.01	2.86	0	PREDICTED: protein ENHANCED DISEASE RESISTANCE 2-like isoform X1 [Ipomoea nil]
1	CL10509.Contig73_All	0.21	4.17667	3.01333	0	PREDICTED: protein ENHANCED DISEASE RESISTANCE 2-like isoform X1 [Ipomoea nil]
1	CL10509.Contig74_All	0.333333	2.27	1.72667	0.0466667	PREDICTED: protein ENHANCED DISEASE RESISTANCE 2-like isoform X2 [Ipomoea nil]
1	CL10509.Contig90_All	2.77	18.22	17.17	0	PREDICTED: protein ENHANCED DISEASE RESISTANCE 2-like isoform X1 [Ipomoea nil]
1	CL10599.Contig19_All	0.29	7.85333	15.28	4.73333	PREDICTED: long chain acyl-CoA synthetase 6, peroxisomal-like [Ipomoea nil]
1	CL10599.Contig2_All	0	5.47333	7.18	1.82333	long chain acyl-CoA synthetase 6, peroxisomal isoform X1 [Ziziphus jujuba]
1	CL10599.Contig32_All	8.52667	36.6867	26.47	13.02	PREDICTED: long chain acyl-CoA synthetase 6, peroxisomal-like [Ipomoea nil]
1	CL10647.Contig1_All	0.23	1.93	1.79333	0.283333	PREDICTED: NAC domain-containing protein 104 isoform X1 [Nicotiana tomentosiformis] >XP_016435084.1 PREDICTED: NAC domain-containing protein 104-like isoform X1 [Nicotiana tabacum]
1	CL10647.Contig9_All	2.43667	27.7133	24.42	2.71667	PREDICTED: NAC domain-containing protein 104-like [Ipomoea nil]
1	CL10696.Contig7_All	0.0633333	4.56667	4.39333	0	PREDICTED: protein NEN1-like [Ipomoea nil]
1	CL10696.Contig8_All	0.226667	2.47333	3.66667	0	PREDICTED: protein NEN1-like [Ipomoea nil]
1	CL107.Contig4_All	0.183333	4.49	5.7	1.93	PREDICTED: CBL-interacting serine/threonine-protein kinase 3-like [Ipomoea nil]
1	CL10751.Contig14_All	0.916667	5.26667	4.85	2.97	PREDICTED: myosin-12 isoform X2 [Ipomoea nil]
1	CL10855.Contig3_All	0.196667	2.21667	1.75	1.15333	PREDICTED: myb-related protein Myb4-like [Ipomoea nil]
1	CL10868.Contig6_All	1.55	26.2067	27.4733	3.60667	PREDICTED: scopoletin glucosyltransferase-like [Ipomoea nil]
1	CL10883.Contig4_All	0.14	0.946667	1.02667	0	PREDICTED: nudix hydrolase 18, mitochondrial-like [Ipomoea nil]
1	CL10883.Contig9_All	0.0466667	2.26	1.33667	0	PREDICTED: nudix hydrolase 18, mitochondrial-like [Ipomoea nil]
1	CL10905.Contig7_All	0.426667	2.57667	3.47667	2.34667	PREDICTED: uncharacterized protein LOC109150249 isoform X1 [Ipomoea nil]
1	CL10930.Contig11_All	12.6233	132.737	192.17	0.0366667	PREDICTED: pentatricopeptide repeat-containing protein At4g21065 [Ipomoea nil]
1	CL10930.Contig13_All	0.853333	7.58	14.5233	3.20667	PREDICTED: uncharacterized endoplasmic reticulum membrane protein C16E8.02-like isoform X1 [Ipomoea nil]
1	CL10930.Contig14_All	1.69667	17.0333	29.6133	0.133333	PREDICTED: uncharacterized endoplasmic reticulum membrane protein C16E8.02-like isoform X1 [Ipomoea nil]
1	CL10930.Contig1_All	0.3	2.33667	4.07667	0	PREDICTED: pentatricopeptide repeat-containing protein At4g21065 [Ipomoea nil]
1	CL10930.Contig9_All	1.20667	13.3667	21.1667	0.133333	PREDICTED: uncharacterized endoplasmic reticulum membrane protein C16E8.02-like isoform X1 [Ipomoea nil]
1	CL11026.Contig18_All	2.56	101.997	61.1233	9.41667	PREDICTED: alpha-aminoadipic semialdehyde synthase-like isoform X1 [Nicotiana tabacum]
1	CL11026.Contig30_All	0.373333	5.58667	4.40667	1.37667	PREDICTED: alpha-aminoadipic semialdehyde synthase isoform X2 [Nicotiana tomentosiformis]
1	CL11026.Contig34_All	1.43333	14.64	18.22	12.5	PREDICTED: alpha-aminoadipic semialdehyde synthase-like isoform X2 [Nicotiana tabacum]
1	CL11087.Contig6_All	0.39	4.37333	3.67333	0	PREDICTED: S-adenosylmethionine synthase 2-like [Ipomoea nil]
1	CL11093.Contig1_All	0.19	2.35	1.53667	0.453333	PREDICTED: probable WRKY transcription factor 65 [Ipomoea nil]
1	CL11093.Contig2_All	2.31667	9.44667	7.23333	2.62	PREDICTED: probable WRKY transcription factor 65 [Ipomoea nil]
1	CL11121.Contig6_All	0	18.2667	18.1767	9.88333	PREDICTED: E3 ubiquitin-protein ligase MBR1 isoform X1 [Ipomoea nil] >XP_019170078.1 PREDICTED: E3 ubiquitin-protein ligase MBR1 isoform X1 [Ipomoea nil] >XP_019170079.1 PREDICTED: E3 ubiquitin-protein ligase MBR1 isoform X1 [Ipomoea nil]
1	CL11123.Contig9_All	2.5	38.37	53.7067	32.09	PREDICTED: polypyrimidine tract-binding protein homolog 2 [Ipomoea nil]
1	CL11139.Contig33_All	0	0.856667	1.09333	0.353333	PREDICTED: protein MEI2-like 5 [Ipomoea nil] >XP_019159307.1 PREDICTED: protein MEI2-like 5 [Ipomoea nil] >XP_019159308.1 PREDICTED: protein MEI2-like 5 [Ipomoea nil]
1	CL11175.Contig24_All	0.86	14.61	11.1	7.41333	PREDICTED: probable protein phosphatase 2C 27 isoform X2 [Ipomoea nil]
1	CL11175.Contig27_All	0.353333	3.48333	3.59333	1.26667	PREDICTED: probable protein phosphatase 2C 27 [Nicotiana tabacum]
1	CL11175.Contig44_All	0.0933333	1.31667	1.86	1.03333	PREDICTED: putative disease resistance RPP13-like protein 1 [Ipomoea nil]
1	CL11175.Contig46_All	0.243333	2.33667	2.02	0.843333	PREDICTED: putative disease resistance RPP13-like protein 1 [Ipomoea nil]
1	CL11194.Contig1_All	0.0933333	1.04667	1.52333	0.816667	PREDICTED: uncharacterized protein LOC109165405 [Ipomoea nil]
1	CL11207.Contig32_All	0.41	4.91	3.25	2.22667	PREDICTED: uncharacterized protein LOC109172684 [Ipomoea nil]
1	CL11224.Contig20_All	0.0933333	1.84	1.47333	0.56	PREDICTED: nucleolar complex protein 4 homolog [Ipomoea nil]
1	CL11224.Contig2_All	0.133333	1.37	2.35	0.566667	PREDICTED: nucleolar complex protein 4 homolog [Ipomoea nil]
1	CL1133.Contig7_All	0.263333	2.93	5.51333	2.10333	hypothetical protein DM860_006787 [Cuscuta australis]
1	CL1146.Contig12_All	0	0.77	1.1	0.333333	PREDICTED: beta-ureidopropionase [Ipomoea nil]
1	CL1147.Contig1_All	0.38	5.26333	10.96	2.01667	PREDICTED: 3-oxo-Delta(4,5)-steroid 5-beta-reductase-like [Ipomoea nil]
1	CL1151.Contig27_All	0.0233333	1.13667	0.833333	0.37	PREDICTED: E3 ubiquitin-protein ligase At3g02290-like [Ipomoea nil] >XP_019195341.1 PREDICTED: E3 ubiquitin-protein ligase At3g02290-like [Ipomoea nil]
1	CL1163.Contig2_All	1.82667	7.80333	5.37333	2.35	PREDICTED: uncharacterized protein LOC109158620 [Ipomoea nil]
1	CL1197.Contig2_All	0.743333	3.71	4.11667	2.81	PREDICTED: protein kish isoform X2 [Nicotiana tomentosiformis] >XP_009803040.1 PREDICTED: protein kish-like isoform X1 [Nicotiana sylvestris] >XP_016485151.1 PREDICTED: protein kish-like [Nicotiana tabacum] >XP_016503836.1 PREDICTED: protein kish-like [Nicotiana tabacum] >XP_016503843.1 PREDICTED: protein kish-like [Nicotiana tabacum] >XP_019252090.1 PREDICTED: protein kish-like [Nicotiana attenu…
1	CL1214.Contig39_All	0	1.40667	1.08667	0.31	PREDICTED: nuclear poly(A) polymerase 2-like, partial [Ipomoea nil]
1	CL1232.Contig13_All	0.556667	3.19	3.93333	0.163333	PREDICTED: protein RETICULATA-RELATED 6, chloroplastic-like [Ipomoea nil]
1	CL1245.Contig7_All	0	1.01667	1.85	0.00333333	PREDICTED: cellulose synthase A catalytic subunit 3 [UDP-forming]-like [Ipomoea nil] >XP_019186522.1 PREDICTED: cellulose synthase A catalytic subunit 3 [UDP-forming]-like [Ipomoea nil] >XP_019186525.1 PREDICTED: cellulose synthase A catalytic subunit 3 [UDP-forming]-like [Ipomoea nil]
1	CL1253.Contig6_All	0.37	1.58667	1.98667	0.696667	PREDICTED: 5'-nucleotidase domain-containing protein 4-like isoform X2 [Ipomoea nil]
1	CL1268.Contig2_All	2.30333	14.9367	13.0333	6.75	PREDICTED: subtilisin-like protease SBT4.14 isoform X2 [Ipomoea nil]
1	CL1269.Contig1_All	0.88	6.79333	5.46333	1.37667	PREDICTED: BTB/POZ domain-containing protein At2g30600 isoform X1 [Ipomoea nil]
1	CL1290.Contig4_All	2.63667	13.42	13.36	7.69667	PREDICTED: E3 ubiquitin-protein ligase RMA1H1-like [Ipomoea nil]
1	CL1296.Contig8_All	4.77333	54.42	49.34	33.7667	PREDICTED: probable WRKY transcription factor 40 isoform X1 [Ipomoea nil]
1	CL131.Contig13_All	5.39333	24.5367	22.6233	16.47	PREDICTED: serine/threonine protein phosphatase 2A 57 kDa regulatory subunit B' theta isoform-like [Ipomoea nil] >XP_019161691.1 PREDICTED: serine/threonine protein phosphatase 2A 57 kDa regulatory subunit B' theta isoform-like [Ipomoea nil] >XP_019161692.1 PREDICTED: serine/threonine protein phosphatase 2A 57 kDa regulatory subunit B' theta isoform-like [Ipomoea nil] >XP_019161693.1 PREDICTED: s…
1	CL1320.Contig1_All	0.01	2.57333	4.23333	1.55	PREDICTED: arginine/serine-rich coiled-coil protein 2-like isoform X1 [Ipomoea nil] >XP_019187770.1 PREDICTED: arginine/serine-rich coiled-coil protein 2-like isoform X1 [Ipomoea nil] >XP_019187771.1 PREDICTED: arginine/serine-rich coiled-coil protein 2-like isoform X1 [Ipomoea nil] >XP_019187772.1 PREDICTED: arginine/serine-rich coiled-coil protein 2-like isoform X1 [Ipomoea nil]
1	CL133.Contig7_All	0.416667	2.38667	2.59333	1.69667	PREDICTED: uncharacterized protein LOC109169139 [Ipomoea nil] >XP_019173564.1 PREDICTED: uncharacterized protein LOC109169139 [Ipomoea nil] >XP_019173568.1 PREDICTED: uncharacterized protein LOC109169139 [Ipomoea nil]
1	CL1330.Contig2_All	0.486667	2.57667	2.26333	0.196667	hypothetical protein CRG98_042609 [Punica granatum]
1	CL1358.Contig34_All	0.466667	14.81	9.01333	3.48333	PREDICTED: flavin-containing monooxygenase FMO GS-OX-like 2 [Ipomoea nil] >XP_019189038.1 PREDICTED: flavin-containing monooxygenase FMO GS-OX-like 2 [Ipomoea nil]
1	CL1358.Contig56_All	0.64	12.7633	10.43	5.42	PREDICTED: flavin-containing monooxygenase FMO GS-OX-like 2 [Ipomoea nil] >XP_019189038.1 PREDICTED: flavin-containing monooxygenase FMO GS-OX-like 2 [Ipomoea nil]
1	CL1358.Contig60_All	0.203333	4.27667	4.08667	1.78	PREDICTED: flavin-containing monooxygenase FMO GS-OX-like 2 [Ipomoea nil] >XP_019189038.1 PREDICTED: flavin-containing monooxygenase FMO GS-OX-like 2 [Ipomoea nil]
1	CL1358.Contig7_All	0.306667	11.2133	14.1833	7.71	PREDICTED: flavin-containing monooxygenase FMO GS-OX-like 2 [Ipomoea nil] >XP_019189038.1 PREDICTED: flavin-containing monooxygenase FMO GS-OX-like 2 [Ipomoea nil]
1	CL1358.Contig8_All	0.0933333	1.21	0.976667	0.63	PREDICTED: flavin-containing monooxygenase FMO GS-OX-like 2 [Ipomoea nil] >XP_019189038.1 PREDICTED: flavin-containing monooxygenase FMO GS-OX-like 2 [Ipomoea nil]
1	CL1391.Contig3_All	1.7	8.41333	7.57667	5.8	PREDICTED: ETHYLENE INSENSITIVE 3-like 1 protein [Ipomoea nil] >XP_019197785.1 PREDICTED: ETHYLENE INSENSITIVE 3-like 1 protein [Ipomoea nil]
1	CL1415.Contig2_All	0.47	3.33667	5.38333	1.00333	PREDICTED: probable serine/threonine-protein kinase NAK [Ipomoea nil]
1	CL153.Contig20_All	0	3.7	3.54667	0.66	PREDICTED: flavone 3'-O-methyltransferase 1 [Ipomoea nil]
1	CL1556.Contig22_All	0.11	0.94	1.03333	0.453333	PREDICTED: sphingosine kinase 1 isoform X1 [Ipomoea nil]
1	CL1556.Contig28_All	2.51	10.93	12.12	7.3	PREDICTED: sphingosine kinase 1 isoform X1 [Ipomoea nil]
1	CL1559.Contig1_All	0.413333	4.04333	2.31667	0.01	PREDICTED: inactive poly [ADP-ribose] polymerase RCD1 isoform X1 [Ipomoea nil]
1	CL1580.Contig10_All	0.323333	3.11333	2.39	0.25	PREDICTED: LON peptidase N-terminal domain and RING finger protein 1 [Ipomoea nil]
1	CL1580.Contig6_All	0.13	1.12	1.39333	0.91	PREDICTED: LON peptidase N-terminal domain and RING finger protein 1 [Ipomoea nil]
1	CL1647.Contig10_All	2.26333	17.6133	10.7733	0	PREDICTED: uncharacterized protein At1g32220, chloroplastic [Ipomoea nil]
1	CL165.Contig114_All	0	0.703333	1.14667	0.536667	PREDICTED: ABC transporter B family member 25, mitochondrial-like [Pyrus x bretschneideri]
1	CL165.Contig117_All	0.0933333	1.55	2.49333	0.583333	PREDICTED: ABC transporter B family member 25, mitochondrial isoform X1 [Ipomoea nil]
1	CL1684.Contig1_All	6.20333	47.32	66.1733	35.76	PREDICTED: GDSL esterase/lipase At1g28590-like [Ipomoea nil]
1	CL1697.Contig4_All	4.67667	41.7867	38.7633	0.03	hypothetical protein DM860_017707 [Cuscuta australis]
1	CL1717.Contig3_All	2.38667	23.4633	18.4967	3.92	PREDICTED: rust resistance kinase Lr10-like isoform X1 [Ipomoea nil]
1	CL1769.Contig4_All	0.793333	12.3867	12.96	8.53667	hypothetical protein DM860_008513 [Cuscuta australis]
1	CL1772.Contig15_All	0.05	2.52667	2.33333	0.683333	PREDICTED: zinc finger CCCH domain-containing protein 37-like [Ipomoea nil]
1	CL1787.Contig4_All	0	2.01667	2.19	0	endoplasmic reticulum-Golgi intermediate compartment protein 3-like protein [Ipomoea pes-caprae]
1	CL185.Contig63_All	0.403333	18.7533	27.45	6.60667	PREDICTED: ACT domain-containing protein ACR11-like [Ipomoea nil]
1	CL1851.Contig7_All	1.53667	13.4133	11.5	1.53333	PREDICTED: E3 ubiquitin-protein ligase MBR2-like [Ipomoea nil] >XP_019165342.1 PREDICTED: E3 ubiquitin-protein ligase MBR2-like [Ipomoea nil]
1	CL1892.Contig1_All	0	1.27667	1.38	0	PREDICTED: polyadenylate-binding protein RBP45-like [Ipomoea nil]
1	CL191.Contig10_All	0.586667	3.83667	2.54	0.313333	PREDICTED: oxidation resistance protein 1 [Ipomoea nil] >XP_019182663.1 PREDICTED: oxidation resistance protein 1 [Ipomoea nil]
1	CL1965.Contig13_All	0.84	5.96667	3.90333	0.15	PREDICTED: glutamine synthetase cytosolic isozyme 2 [Ipomoea nil]
1	CL1965.Contig19_All	0.31	3.72333	4.29	0	PREDICTED: glutamine synthetase cytosolic isozyme 2 [Ipomoea nil]
1	CL1965.Contig1_All	0.0733333	5.82	14.1033	0	PREDICTED: glutamine synthetase cytosolic isozyme 2 [Ipomoea nil]
1	CL1965.Contig3_All	3.54	31.4367	44.5	2.77	PREDICTED: glutamine synthetase cytosolic isozyme 2 [Ipomoea nil]
1	CL1965.Contig9_All	4.96333	24.8467	25.0567	1.39	PREDICTED: glutamine synthetase cytosolic isozyme 2 [Ipomoea nil]
1	CL1992.Contig3_All	0.4	2.23333	1.71667	0.353333	PREDICTED: glutamate receptor 3.3-like isoform X1 [Ipomoea nil]
1	CL2006.Contig5_All	0.33	9.84333	5.54667	1.58333	PREDICTED: telomere repeat-binding protein 5-like [Ipomoea nil]
1	CL2019.Contig3_All	0.306667	3.25333	5.29333	1.53667	PREDICTED: clathrin interactor EPSIN 1 isoform X1 [Ipomoea nil]
1	CL203.Contig3_All	1.14667	22.7867	22.8067	0	PREDICTED: phenylalanine ammonia-lyase G4-like [Ipomoea nil]
1	CL203.Contig4_All	12.1833	51.7033	37.2033	15.5267	PREDICTED: phenylalanine ammonia-lyase-like [Nicotiana tabacum]
1	CL205.Contig3_All	0.866667	5.31	5.33	2.04	PREDICTED: vacuolar-sorting receptor 6-like [Capsicum annuum] >PHT90886.1 Vacuolar-sorting receptor 1 [Capsicum annuum]
1	CL2051.Contig5_All	0.59	2.77	1.92667	0.343333	PREDICTED: serine/threonine-protein kinase STY8 isoform X1 [Ipomoea nil]
1	CL2073.Contig1_All	0	2.69	2.83333	0.0333333	PREDICTED: protein FLX-like 3 isoform X1 [Ipomoea nil]
1	CL2085.Contig12_All	2.64667	21.8433	20.3733	9.24333	PREDICTED: uncharacterized protein LOC109155298 [Ipomoea nil]
1	CL2092.Contig7_All	0	10.23	7.43	2.08333	PREDICTED: protein LHY isoform X1 [Ipomoea nil] >XP_019159884.1 PREDICTED: protein LHY isoform X1 [Ipomoea nil] >BAK19069.1 late elongated hypocotyl homolog [Ipomoea nil]
1	CL2131.Contig2_All	0	6.07	5.68667	0.566667	PREDICTED: probable glycerol-3-phosphate dehydrogenase [NAD(+)] 1, cytosolic [Ipomoea nil]
1	CL2131.Contig5_All	0.02	19.4267	34.8933	10.49	PREDICTED: probable glycerol-3-phosphate dehydrogenase [NAD(+)] 1, cytosolic [Ipomoea nil]
1	CL219.Contig2_All	0.196667	1.5	1.84333	0.56	PREDICTED: uncharacterized protein LOC109188162 [Ipomoea nil]
1	CL2195.Contig17_All	0	1.14	0.633333	0.193333	PREDICTED: probable GTP diphosphokinase RSH2, chloroplastic [Ipomoea nil]
1	CL2207.Contig7_All	0.00333333	3.22333	1.79	0.493333	PREDICTED: zinc finger CCCH domain-containing protein ZFN-like isoform X4 [Nicotiana tomentosiformis] >XP_016481312.1 PREDICTED: zinc finger CCCH domain-containing protein ZFN-like isoform X4 [Nicotiana tabacum]
1	CL2214.Contig1_All	0.213333	1.60333	1.12333	0.33	PREDICTED: thylakoid lumenal protein TL20.3, chloroplastic [Ipomoea nil]
1	CL2214.Contig6_All	1.75333	7.26	5.01	2.66333	PREDICTED: thylakoid lumenal protein TL20.3, chloroplastic [Ipomoea nil]
1	CL2266.Contig2_All	3.49333	36.8167	28.6267	0.286667	PREDICTED: protein DETOXIFICATION 48-like [Ipomoea nil]
1	CL2284.Contig5_All	1.69667	7.24333	7.45	3.79	PREDICTED: protein NRT1/ PTR FAMILY 4.3-like [Nicotiana tabacum]
1	CL2307.Contig3_All	0.13	4.95	5.11333	0	PREDICTED: uncharacterized protein LOC109176560 [Ipomoea nil]
1	CL2307.Contig8_All	0.246667	2.28667	1.55667	0.0666667	PREDICTED: kinesin-like protein KIN-7E isoform X2 [Ipomoea nil]
1	CL232.Contig12_All	0.223333	2.03	1.49333	0.656667	Pentatricopeptide repeat-containing protein, mitochondrial [Capsicum chinense]
1	CL238.Contig12_All	0.333333	2.12667	2.18667	1.08	methylmalonate-semialdehyde dehydrogenase [acylating], mitochondrial-like isoform X2 [Coffea arabica]
1	CL2388.Contig3_All	0.81	3.65333	4.07	3.03667	hypothetical protein DM860_003066 [Cuscuta australis]
1	CL244.Contig15_All	0	0.946667	1.02333	0	PREDICTED: CBL-interacting serine/threonine-protein kinase 3-like isoform X1 [Ipomoea nil]
1	CL244.Contig37_All	0	6.65667	5.80333	1.71	PREDICTED: uncharacterized protein LOC109189182 [Ipomoea nil]
1	CL244.Contig45_All	0.286667	2.17	2.23667	1.59333	PREDICTED: uncharacterized protein LOC109189182 [Ipomoea nil]
1	CL2458.Contig12_All	0	1.63333	2.27667	1.27	PREDICTED: type IV inositol polyphosphate 5-phosphatase 7-like [Ipomoea nil]
1	CL250.Contig9_All	0	2.18667	1.79333	1.11333	PREDICTED: cytokinin riboside 5'-monophosphate phosphoribohydrolase LOG8-like [Ipomoea nil] >XP_019196853.1 PREDICTED: cytokinin riboside 5'-monophosphate phosphoribohydrolase LOG8-like [Ipomoea nil]
1	CL252.Contig2_All	0.736667	8.66	6.38	4.01	PREDICTED: zinc finger MYM-type protein 1-like [Ipomoea nil]
1	CL2611.Contig4_All	0.546667	3.26	2.59333	0.846667	PREDICTED: magnesium transporter MRS2-4-like isoform X1 [Ipomoea nil]
1	CL2707.Contig3_All	1.65	8.02667	7.25	2.34667	PREDICTED: probable WRKY transcription factor 65 isoform X1 [Ipomoea nil]
1	CL2717.Contig22_All	0.00333333	9.2	8.37333	5.14	PREDICTED: protein ECERIFERUM 3-like [Ipomoea nil] >XP_019155784.1 PREDICTED: protein ECERIFERUM 3-like [Ipomoea nil] >XP_019155785.1 PREDICTED: protein ECERIFERUM 3-like [Ipomoea nil]
1	CL2717.Contig9_All	0.266667	3.09333	2.18333	0.976667	PREDICTED: protein ECERIFERUM 3-like [Ipomoea nil] >XP_019155784.1 PREDICTED: protein ECERIFERUM 3-like [Ipomoea nil] >XP_019155785.1 PREDICTED: protein ECERIFERUM 3-like [Ipomoea nil]
1	CL272.Contig38_All	0	4	3.19333	0.186667	PREDICTED: CSC1-like protein RXW8 isoform X2 [Ipomoea nil]
1	CL2865.Contig2_All	1.07	6.43667	4.34333	1.51	PREDICTED: glutamyl-tRNA reductase 1, chloroplastic-like [Ipomoea nil]
1	CL2894.Contig3_All	13.5067	64.5033	69.8267	11.5633	sugar transporter 1 [Ipomoea pes-caprae]
1	CL2895.Contig11_All	0	5.1	7.14	2.25333	PREDICTED: triacylglycerol lipase SDP1-like [Ipomoea nil]
1	CL2938.Contig1_All	2.79333	16.48	17.7	0	zeaxanthin epoxidase [Ipomoea nil]
1	CL2955.Contig2_All	1.87	8.80333	15.47	6.51333	PREDICTED: universal stress protein PHOS34 [Ipomoea nil]
1	CL3033.Contig2_All	0.73	4.7	4.66	2.38	PREDICTED: putative mediator of RNA polymerase II transcription subunit 12 [Ipomoea nil]
1	CL304.Contig31_All	0.35	5.50333	3.70667	0	PREDICTED: ATP synthase delta chain, chloroplastic [Ipomoea nil]
1	CL305.Contig2_All	1.26667	5.39333	3.93	2.83	PREDICTED: UDP-galactose/UDP-glucose transporter 4-like [Ipomoea nil]
1	CL3073.Contig119_All	0	1.27	2.17667	0.766667	PREDICTED: sodium/hydrogen exchanger 6-like [Ipomoea nil]
1	CL313.Contig10_All	0.483333	8.13	17.2733	0	PREDICTED: aspartic proteinase-like protein 1 [Ipomoea nil]
1	CL313.Contig37_All	0.203333	1.02	1.00667	0	PREDICTED: aspartic proteinase-like protein 1 [Ipomoea nil]
1	CL313.Contig45_All	0.143333	0.683333	1.27	0	PREDICTED: aspartic proteinase-like protein 1 [Ipomoea nil]
1	CL313.Contig54_All	2.24667	16.15	36.1867	0	PREDICTED: aspartic proteinase-like protein 1 [Ipomoea nil]
1	CL313.Contig55_All	0.156667	1.09333	0.93	0	PREDICTED: aspartic proteinase-like protein 1 [Ipomoea nil]
1	CL313.Contig56_All	0.106667	2.38667	5.44	0	PREDICTED: aspartic proteinase-like protein 1 [Ipomoea nil]
1	CL313.Contig62_All	0.0933333	4.64333	10.3133	0	PREDICTED: aspartic proteinase-like protein 1 [Ipomoea nil]
1	CL3163.Contig2_All	0.216667	1.78	1.53	0.163333	PREDICTED: 3-ketoacyl-CoA synthase 5-like [Ipomoea nil]
1	CL3222.Contig2_All	0.333333	8.70667	11.4033	7.61	PREDICTED: probable calcium-binding protein CML49 [Ipomoea nil]
1	CL3395.Contig14_All	0.136667	0.78	0.633333	0.48	PREDICTED: bidirectional sugar transporter SWEET12-like [Ipomoea nil]
1	CL3410.Contig1_All	0.163333	2.85667	5.18	0	PREDICTED: serine/threonine-protein kinase/endoribonuclease IRE1a [Ipomoea nil]
1	CL3410.Contig3_All	1.14667	20.0667	27.0333	11.8033	PREDICTED: serine/threonine-protein kinase/endoribonuclease IRE1a [Ipomoea nil]
1	CL3415.Contig20_All	0.2	1.68	1.24333	0.573333	PREDICTED: thiamine pyrophosphokinase 1-like isoform X1 [Ipomoea nil]
1	CL3475.Contig5_All	0.446667	2.1	1.83333	0.476667	PREDICTED: ultraviolet-B receptor UVR8-like isoform X3 [Ipomoea nil]
1	CL3511.Contig2_All	0.56	3.77333	3.42667	1.75667	PREDICTED: pectin acetylesterase 5-like [Ipomoea nil] >XP_019161757.1 PREDICTED: pectin acetylesterase 5-like [Ipomoea nil]
1	CL3518.Contig2_All	3.89333	55.48	52.4867	30.4	PREDICTED: uncharacterized protein C6C3.02c-like [Ipomoea nil]
1	CL3577.Contig1_All	0	0.863333	1.40333	0.35	PREDICTED: uncharacterized protein LOC109163646 [Ipomoea nil]
1	CL3601.Contig5_All	0.943333	9.49	6.39	3.14	PREDICTED: serine/threonine-protein kinase ATG1c isoform X1 [Ipomoea nil] >XP_019162653.1 PREDICTED: serine/threonine-protein kinase ATG1c isoform X1 [Ipomoea nil]
1	CL3669.Contig1_All	1.25667	6.30667	8.25333	3.02	PREDICTED: RGS domain-containing serine/threonine-protein kinase A [Ipomoea nil]
1	CL3686.Contig6_All	0.926667	4.54667	5.54333	4.24333	PREDICTED: uncharacterized vacuolar membrane protein YML018C [Ipomoea nil]
1	CL3754.Contig10_All	0	1.07	1.30333	0	PREDICTED: xylose isomerase [Ipomoea nil]
1	CL3754.Contig24_All	0.06	1.25667	1.11667	0	PREDICTED: xylose isomerase [Ipomoea nil]
1	CL3754.Contig29_All	5.72	91.7933	62.3467	0.343333	PREDICTED: xylose isomerase [Ipomoea nil]
1	CL3754.Contig30_All	0.24	1.98333	1.42	0	PREDICTED: xylose isomerase [Ipomoea nil]
1	CL3754.Contig36_All	0.17	4.09333	4.33667	0	PREDICTED: xylose isomerase [Ipomoea nil]
1	CL3754.Contig41_All	36.7067	385.45	265.343	0.203333	PREDICTED: xylose isomerase [Ipomoea nil]
1	CL3754.Contig46_All	0.0466667	1.63	2.18667	0	PREDICTED: xylose isomerase [Ipomoea nil]
1	CL3754.Contig4_All	0.0666667	1.05667	1.38	0	PREDICTED: xylose isomerase [Ipomoea nil]
1	CL3787.Contig4_All	0	1.79667	4.26	0	PREDICTED: fatty acid desaturase 4, chloroplastic [Ipomoea nil]
1	CL3787.Contig5_All	0	1.14333	1.32	0	PREDICTED: fatty acid desaturase 4, chloroplastic [Ipomoea nil]
1	CL3818.Contig6_All	0.47	4.26	4.85	3.10667	PREDICTED: protein NETWORKED 2D-like [Ipomoea nil]
1	CL385.Contig11_All	1.71	266.297	443.173	0.34	PREDICTED: protein STAY-GREEN, chloroplastic-like [Ipomoea nil]
1	CL385.Contig19_All	1.26667	52.2033	110.68	1.45	PREDICTED: protein STAY-GREEN, chloroplastic-like [Ipomoea nil]
1	CL385.Contig22_All	4.46333	206.68	441.403	5.5	PREDICTED: protein STAY-GREEN, chloroplastic-like [Ipomoea nil]
1	CL3890.Contig1_All	0	0.736667	1.25333	0.54	PREDICTED: DNA polymerase alpha catalytic subunit isoform X1 [Ipomoea nil]
1	CL3890.Contig2_All	0.293333	2.44	2.45	1.13	PREDICTED: DNA polymerase alpha catalytic subunit isoform X1 [Ipomoea nil]
1	CL3984.Contig3_All	0.573333	4.19	3.62333	0.143333	PREDICTED: serine/arginine-rich splicing factor SC35-like [Ipomoea nil]
1	CL403.Contig3_All	2.54333	11.6967	8.67667	1.98333	PREDICTED: tubby-like F-box protein 10 [Ipomoea nil] >XP_019176001.1 PREDICTED: tubby-like F-box protein 10 [Ipomoea nil]
1	CL403.Contig5_All	0.44	4.27	3.94	0.923333	PREDICTED: tubby-like F-box protein 10 [Ipomoea nil] >XP_019176001.1 PREDICTED: tubby-like F-box protein 10 [Ipomoea nil]
1	CL4054.Contig3_All	1.57667	12.8	10.0267	6.55333	PREDICTED: methionine aminopeptidase 1A isoform X1 [Ipomoea nil]
1	CL409.Contig8_All	1.18333	5.35	4.31333	2.64667	PREDICTED: beta-galactosidase-like [Ipomoea nil] >XP_019198529.1 PREDICTED: beta-galactosidase-like [Ipomoea nil]
1	CL409.Contig9_All	0.453333	3.09333	4.28333	0.643333	PREDICTED: beta-galactosidase-like [Ipomoea nil] >XP_019196566.1 PREDICTED: beta-galactosidase-like [Ipomoea nil] >XP_019196567.1 PREDICTED: beta-galactosidase-like [Ipomoea nil]
1	CL415.Contig67_All	0	2.37667	2.71333	0	PREDICTED: lipase-like isoform X3 [Ipomoea nil]
1	CL4227.Contig4_All	1.49	7.93667	7.77667	5.36	PREDICTED: uncharacterized protein LOC109161409 [Ipomoea nil]
1	CL428.Contig3_All	20.9133	94.7967	85.1167	1.47	PREDICTED: protein NRT1/ PTR FAMILY 2.11-like [Ipomoea nil]
1	CL4339.Contig2_All	3.78667	24.2533	21.67	11.72	PREDICTED: transcription factor HY5 [Ipomoea nil] >XP_019173933.1 PREDICTED: transcription factor HY5 [Ipomoea nil] >XP_019173934.1 PREDICTED: transcription factor HY5 [Ipomoea nil]
1	CL4339.Contig3_All	0.02	3.24333	4.44	2.79333	PREDICTED: transcription factor HY5-like [Ipomoea nil]
1	CL4344.Contig4_All	0.643333	4.05333	2.83	1.53	PREDICTED: ankyrin repeat domain-containing protein 2B-like [Ipomoea nil]
1	CL4350.Contig1_All	0.206667	2.72333	3.91	0.406667	U15946.1 Ipomoea purpurea chalcone synthase A (CHSA) gene including complete 5'UTR and complete cds
1	CL4354.Contig2_All	3.2	29.3033	26.6333	8.42	PREDICTED: L-type lectin-domain containing receptor kinase VIII.1-like [Ipomoea nil]
1	CL4364.Contig1_All	0	1.46	2.45333	1.23	hypothetical protein A4A49_00312 [Nicotiana attenuata]
1	CL4376.Contig2_All	0.386667	4.25333	3.71333	2.41667	PREDICTED: 60S ribosomal protein L3-like [Ipomoea nil] >XP_019173973.1 PREDICTED: 60S ribosomal protein L3-like [Ipomoea nil] >XP_019173983.1 PREDICTED: 60S ribosomal protein L3-like [Ipomoea nil]
1	CL44.Contig17_All	2.08667	17.7633	17.3467	5.14333	PREDICTED: uncharacterized protein LOC109188912 isoform X1 [Ipomoea nil]
1	CL44.Contig22_All	0.0266667	13	16.06	1.80667	PREDICTED: uncharacterized protein LOC109188912 isoform X1 [Ipomoea nil]
1	CL440.Contig20_All	0.466667	2.25667	3.38	0	PREDICTED: TPR repeat-containing thioredoxin TTL1 [Ipomoea nil] >XP_019152336.1 PREDICTED: TPR repeat-containing thioredoxin TTL1 [Ipomoea nil]
1	CL440.Contig3_All	0.123333	2.15667	2.35	0.0833333	PREDICTED: TPR repeat-containing thioredoxin TTL1 [Ipomoea nil] >XP_019152336.1 PREDICTED: TPR repeat-containing thioredoxin TTL1 [Ipomoea nil]
1	CL443.Contig10_All	0.146667	1.17	1.61333	0.376667	PREDICTED: thiosulfate sulfurtransferase 16, chloroplastic-like [Ipomoea nil]
1	CL443.Contig14_All	0.3	1.78333	1.67667	0.31	PREDICTED: thiosulfate sulfurtransferase 16, chloroplastic-like [Ipomoea nil]
1	CL443.Contig15_All	5.82333	33.1467	20.46	1.73333	PREDICTED: thiosulfate sulfurtransferase 16, chloroplastic-like [Ipomoea nil]
1	CL443.Contig19_All	4.33333	20.67	20.9667	4.59333	PREDICTED: thiosulfate sulfurtransferase 16, chloroplastic-like [Ipomoea nil]
1	CL443.Contig1_All	0.306667	1.67333	1.58	1.16	PREDICTED: germinal center kinase 1 isoform X2 [Ipomoea nil]
1	CL443.Contig6_All	7.85	52.6433	31.67	1.45333	PREDICTED: thiosulfate sulfurtransferase 16, chloroplastic-like [Ipomoea nil]
1	CL4498.Contig1_All	0	2.72	2.14667	0	PREDICTED: protein LURP-one-related 11-like [Ipomoea nil]
1	CL4498.Contig3_All	1.36	8.04	7.14	3.19	PREDICTED: protein LURP-one-related 11-like [Ipomoea nil]
1	CL4521.Contig1_All	0.4	2.04667	2.21	1.11667	PREDICTED: uncharacterized protein LOC104226139 [Nicotiana sylvestris] >XP_016502103.1 PREDICTED: uncharacterized protein LOC107820356 [Nicotiana tabacum]
1	CL4548.Contig4_All	6.65333	31.6767	38.63	25.1967	hypothetical protein DM860_003628 [Cuscuta australis]
1	CL460.Contig2_All	0.346667	1.50333	1.72	0.906667	PREDICTED: exonuclease mut-7 homolog [Ipomoea nil]
1	CL4662.Contig2_All	0	1.5	1.25	0	hypothetical protein DM860_011369 [Cuscuta australis]
1	CL4741.Contig3_All	1.89667	10.1733	14.5333	3.35	PREDICTED: protein EARLY-RESPONSIVE TO DEHYDRATION 7, chloroplastic-like [Ipomoea nil] >XP_019165230.1 PREDICTED: protein EARLY-RESPONSIVE TO DEHYDRATION 7, chloroplastic-like [Ipomoea nil]
1	CL4741.Contig6_All	0.186667	4.29	4.33667	0.87	PREDICTED: protein EARLY-RESPONSIVE TO DEHYDRATION 7, chloroplastic-like [Ipomoea nil] >XP_019165230.1 PREDICTED: protein EARLY-RESPONSIVE TO DEHYDRATION 7, chloroplastic-like [Ipomoea nil]
1	CL475.Contig12_All	1.29333	29.5067	34.4533	21.4033	protein NRT1/ PTR FAMILY 7.3-like [Olea europaea var. sylvestris]
1	CL475.Contig3_All	3.16333	54.1967	37.9367	22.6733	PREDICTED: protein NRT1/ PTR FAMILY 7.2-like [Ipomoea nil]
1	CL4767.Contig2_All	2.82667	48.7333	36.64	0	PREDICTED: stress enhanced protein 2, chloroplastic-like [Ipomoea nil]
1	CL4812.Contig3_All	0.656667	5.70667	4.87333	0	PREDICTED: uncharacterized protein LOC109189108 isoform X1 [Ipomoea nil]
1	CL492.Contig11_All	0.39	2.83333	1.78333	0.853333	PREDICTED: major facilitator superfamily domain-containing protein 12 [Ipomoea nil] >XP_019187198.1 PREDICTED: major facilitator superfamily domain-containing protein 12 [Ipomoea nil] >XP_019187206.1 PREDICTED: major facilitator superfamily domain-containing protein 12 [Ipomoea nil]
1	CL492.Contig8_All	0.11	1.04	1.29333	0.97	PREDICTED: major facilitator superfamily domain-containing protein 12 [Ipomoea nil] >XP_019187198.1 PREDICTED: major facilitator superfamily domain-containing protein 12 [Ipomoea nil] >XP_019187206.1 PREDICTED: major facilitator superfamily domain-containing protein 12 [Ipomoea nil]
1	CL507.Contig9_All	4.38667	18.68	18.58	0	PREDICTED: uncharacterized protein LOC109149513 isoform X3 [Ipomoea nil]
1	CL509.Contig6_All	0	2.09333	2.87667	0	PREDICTED: cyclin-dependent kinase C-1-like [Ipomoea nil]
1	CL5112.Contig1_All	0.2	9.76333	10.07	5.35333	PREDICTED: uncharacterized protein LOC109189113 [Ipomoea nil]
1	CL513.Contig2_All	0.0233333	5.57667	4.71333	2.12667	PREDICTED: receptor-like serine/threonine-protein kinase SD1-8 isoform X2 [Ipomoea nil]
1	CL5268.Contig1_All	0	1.48333	1.1	0.103333	PREDICTED: myb family transcription factor EFM-like isoform X2 [Ipomoea nil]
1	CL5296.Contig14_All	0.816667	6.68667	4.91333	3.59667	PREDICTED: aspartate aminotransferase, cytoplasmic [Ipomoea nil]
1	CL5341.Contig3_All	0	7.75333	18.9	0	PREDICTED: protein HAIKU1 [Ipomoea nil]
1	CL5343.Contig8_All	0.77	3.33333	2.61667	1.63	PREDICTED: phosphoglycerate mutase-like protein 1 isoform X2 [Ipomoea nil]
1	CL5353.Contig22_All	1.00667	4.66	5.12	1.22	PREDICTED: pectin acetylesterase 8-like [Ipomoea nil] >XP_019156705.1 PREDICTED: pectin acetylesterase 8-like [Ipomoea nil]
1	CL5432.Contig1_All	0.143333	176.883	198.557	0.0433333	hypothetical protein L195_g017249 [Trifolium pratense]
1	CL556.Contig4_All	0.363333	3.48	2.52333	1.22667	PREDICTED: probable magnesium transporter NIPA8 [Ipomoea nil]
1	CL5578.Contig4_All	0.0366667	2.64667	3.87333	1.69333	hypothetical protein B296_00007149 [Ensete ventricosum]
1	CL5590.Contig3_All	8.76333	40.1467	25.9067	16.4933	hypothetical protein A4A49_09742 [Nicotiana attenuata]
1	CL5598.Contig2_All	0.143333	2.07667	1.40667	0.283333	PREDICTED: isoflavone 2'-hydroxylase-like [Ipomoea nil]
1	CL5601.Contig1_All	0.223333	2.20667	2.34667	1.60333	PREDICTED: nudix hydrolase 19, chloroplastic [Ipomoea nil]
1	CL5739.Contig3_All	0.05	2.19333	1.70333	0.46	PREDICTED: uncharacterized protein LOC102604178 [Solanum tuberosum]
1	CL5747.Contig5_All	1.45	11.3933	16.46	6.47667	PREDICTED: zinc finger CCCH domain-containing protein 49-like [Ipomoea nil]
1	CL5747.Contig7_All	1.43	7.52	12.7733	5.50333	PREDICTED: zinc finger CCCH domain-containing protein 49-like [Ipomoea nil]
1	CL5800.Contig4_All	0.133333	1.09667	1.04	0.26	PREDICTED: uncharacterized protein LOC109169564 [Ipomoea nil]
1	CL5800.Contig6_All	1.61	12.04	7.56333	1.94333	PREDICTED: uncharacterized protein LOC109169564 [Ipomoea nil]
1	CL588.Contig12_All	0.166667	3.22667	6.79667	0.63	PREDICTED: probable LRR receptor-like serine/threonine-protein kinase At1g07650 isoform X3 [Ipomoea nil]
1	CL588.Contig13_All	0.1	1.87333	1.35	0	PREDICTED: probable LRR receptor-like serine/threonine-protein kinase At1g07650 isoform X1 [Ipomoea nil] >XP_019169652.1 PREDICTED: probable LRR receptor-like serine/threonine-protein kinase At1g07650 isoform X1 [Ipomoea nil]
1	CL588.Contig16_All	0.703333	4.58333	4.39667	0.69	PREDICTED: probable LRR receptor-like serine/threonine-protein kinase At1g07650 isoform X1 [Ipomoea nil] >XP_019169652.1 PREDICTED: probable LRR receptor-like serine/threonine-protein kinase At1g07650 isoform X1 [Ipomoea nil]
1	CL588.Contig20_All	0.496667	2.90667	1.94	0.5	PREDICTED: probable LRR receptor-like serine/threonine-protein kinase At1g07650 isoform X1 [Ipomoea nil] >XP_019169652.1 PREDICTED: probable LRR receptor-like serine/threonine-protein kinase At1g07650 isoform X1 [Ipomoea nil]
1	CL588.Contig44_All	0	5.24333	6.33333	1.20667	PREDICTED: probable LRR receptor-like serine/threonine-protein kinase At1g07650 isoform X1 [Ipomoea nil] >XP_019169652.1 PREDICTED: probable LRR receptor-like serine/threonine-protein kinase At1g07650 isoform X1 [Ipomoea nil]
1	CL588.Contig5_All	2.1	25.3833	33.71	22.1033	PREDICTED: probable LRR receptor-like serine/threonine-protein kinase At1g07650 isoform X1 [Ipomoea nil] >XP_019169652.1 PREDICTED: probable LRR receptor-like serine/threonine-protein kinase At1g07650 isoform X1 [Ipomoea nil]
1	CL5894.Contig3_All	0.383333	39.1233	62.21	29.86	PREDICTED: probable serine incorporator [Ipomoea nil]
1	CL5899.Contig3_All	0.33	2.02333	1.77667	1.33333	PREDICTED: protein DOWNY MILDEW RESISTANCE 6 [Ipomoea nil]
1	CL5943.Contig1_All	8.01	69.99	43.1367	0	PREDICTED: uncharacterized protein LOC109153324 [Ipomoea nil]
1	CL5943.Contig2_All	13.9733	70.2567	63.8267	0	PREDICTED: uncharacterized protein LOC109153324 [Ipomoea nil]
1	CL60.Contig13_All	0.336667	1.51	1.03667	0.05	PREDICTED: NADPH--cytochrome P450 reductase-like [Ipomoea nil]
1	CL60.Contig17_All	0.75	5.68333	7.21333	1.33	PREDICTED: NADPH--cytochrome P450 reductase-like [Ipomoea nil]
1	CL6041.Contig2_All	0.556667	2.67667	2.36667	0.74	PREDICTED: reticulon-like protein B8 isoform X1 [Ipomoea nil]
1	CL6058.Contig6_All	1.08	6.95333	5.94	3.34333	PREDICTED: probable ubiquitin-conjugating enzyme E2 23 isoform X1 [Ipomoea nil] >XP_019165328.1 PREDICTED: probable ubiquitin-conjugating enzyme E2 23 isoform X1 [Ipomoea nil]
1	CL615.Contig2_All	1.43667	8.44667	6.69333	1.40667	PREDICTED: vacuolar-processing enzyme gamma-isozyme-like [Ipomoea nil]
1	CL63.Contig2_All	0.2	1.14333	1.85333	0.61	PREDICTED: beta-galactosidase-like [Ipomoea nil]
1	CL6440.Contig2_All	4.72333	28.65	28.5567	9.85333	PREDICTED: NAC domain-containing protein 92-like [Ipomoea nil] >BAP19106.1 NAC transcription factor [Ipomoea nil]
1	CL6440.Contig3_All	1.30667	25.32	35.93	17.13	PREDICTED: NAC domain-containing protein 92-like [Ipomoea nil] >BAP19106.1 NAC transcription factor [Ipomoea nil]
1	CL6440.Contig4_All	82.8233	343.59	224.27	93.6333	PREDICTED: NAC domain-containing protein 92-like [Ipomoea nil] >BAP19106.1 NAC transcription factor [Ipomoea nil]
1	CL6489.Contig2_All	0.373333	3.29667	4.46667	2.79	PREDICTED: serine carboxypeptidase-like 45 [Ipomoea nil]
1	CL6513.Contig2_All	0	5.83	4.91667	2.56333	PREDICTED: auxin-responsive protein IAA29 [Ipomoea nil]
1	CL652.Contig1_All	0.743333	7.04667	5.47667	2.58667	PREDICTED: auxin-responsive protein IAA14-like isoform X1 [Ipomoea nil]
1	CL6688.Contig3_All	0.203333	0.983333	1.08667	0.51	PREDICTED: putative methyltransferase NSUN6 [Ipomoea nil]
1	CL6700.Contig5_All	0.46	5.47333	3.97	1.28	PREDICTED: zinc finger CCCH domain-containing protein 19-like isoform X3 [Ipomoea nil]
1	CL6747.Contig1_All	11.83	50.51	41.88	0	PREDICTED: uncharacterized protein LOC109149503 [Ipomoea nil]
1	CL679.Contig35_All	0	5.60333	5.53333	2.65667	PREDICTED: uncharacterized protein LOC109170659 [Ipomoea nil]
1	CL679.Contig37_All	0	4.00333	3.92333	0.976667	PREDICTED: uncharacterized protein LOC109170659 [Ipomoea nil]
1	CL693.Contig18_All	0	1.10667	0.946667	0.0133333	AB072283.1 Ipomoea nil transposon Tpn114 DNA, complete sequence
1	CL7073.Contig1_All	5.80667	34.16	52.0367	0.826667	PREDICTED: UDP-glycosyltransferase 89B2-like [Ipomoea nil]
1	CL7098.Contig2_All	0.806667	5.48	4.66667	2.05667	PREDICTED: short-chain dehydrogenase TIC 32, chloroplastic-like [Nicotiana sylvestris]
1	CL7099.Contig2_All	0.526667	2.72667	3.48	2.42333	PREDICTED: TMV resistance protein N-like [Ipomoea nil]
1	CL7102.Contig2_All	0.446667	2.53667	2.78333	1.02333	hypothetical protein DM860_009941 [Cuscuta australis]
1	CL7138.Contig3_All	0.843333	23.4733	42.9033	15.1167	PREDICTED: ribosome-binding factor PSRP1, chloroplastic [Ipomoea nil]
1	CL7284.Contig1_All	7.80667	44.7433	53.7033	23.4767	PREDICTED: uncharacterized protein LOC109167187 [Ipomoea nil]
1	CL7295.Contig5_All	0.0766667	1.02333	1.29667	0.64	hypothetical protein T459_33614 [Capsicum annuum]
1	CL7298.Contig2_All	0.866667	4.02333	2.9	1.69	PREDICTED: protein NLP4-like isoform X1 [Ipomoea nil] >XP_019190067.1 PREDICTED: protein NLP4-like isoform X1 [Ipomoea nil]
1	CL7363.Contig1_All	0.65	7.12333	7.28667	0.0433333	PREDICTED: solute carrier family 40 member 3, chloroplastic [Ipomoea nil]
1	CL7363.Contig8_All	1.00333	9.72333	10.4833	0.466667	PREDICTED: solute carrier family 40 member 3, chloroplastic [Ipomoea nil]
1	CL742.Contig1_All	0.11	1.14333	1.34	1.03333	PREDICTED: protein GLE1 [Ipomoea nil] >XP_019187982.1 PREDICTED: protein GLE1 [Ipomoea nil]
1	CL746.Contig1_All	0.593333	4.59333	2.80333	1.33667	PREDICTED: probable protein phosphatase 2C 25 [Ipomoea nil]
1	CL7519.Contig2_All	0.626667	5.33	4.21667	1.57	PREDICTED: uncharacterized protein LOC109188975 [Ipomoea nil]
1	CL752.Contig1_All	0	1.31667	1.39667	0.696667	PREDICTED: magnesium transporter MRS2-2-like isoform X2 [Ipomoea nil]
1	CL7557.Contig3_All	0.31	2.31333	3.26	1.83	PREDICTED: uncharacterized protein LOC109172754 [Ipomoea nil]
1	CL77.Contig23_All	10.34	47.95	61.8433	33.6267	PREDICTED: serine/threonine-protein kinase ATG1c-like isoform X2 [Ipomoea nil]
1	CL7874.Contig1_All	2.67	12.56	9.18333	6.33333	PREDICTED: pyruvate dehydrogenase (acetyl-transferring) kinase, mitochondrial isoform X2 [Ipomoea nil]
1	CL7901.Contig5_All	0.696667	4.83667	4.62	3.33	PREDICTED: E3 ubiquitin-protein ligase ATL23-like [Ipomoea nil]
1	CL8049.Contig5_All	0	3.42	5.42333	0.263333	PREDICTED: uncharacterized protein LOC109188218 [Ipomoea nil]
1	CL8177.Contig2_All	0.546667	2.93333	2.96	0.656667	PREDICTED: SNF1-related protein kinase regulatory subunit beta-1 isoform X1 [Ipomoea nil]
1	CL861.Contig1_All	0.366667	2.89	3.83	2.34333	PREDICTED: RNA polymerase sigma factor sigE, chloroplastic/mitochondrial-like [Ipomoea nil] >XP_019200129.1 PREDICTED: RNA polymerase sigma factor sigE, chloroplastic/mitochondrial-like [Ipomoea nil]
1	CL8773.Contig1_All	0	0.776667	1.17	0.52	PREDICTED: putative phytosulfokines 6 [Ipomoea nil]
1	CL90.Contig26_All	0.37	1.97333	2.53333	0.266667	hypothetical protein [Vitis hybrid cultivar]
1	CL902.Contig10_All	0.183333	2.17	1.22667	0.02	PREDICTED: beta-carotene hydroxylase 2, chloroplastic [Ipomoea nil]
1	CL903.Contig8_All	0	1.14	2.04	0.513333	PREDICTED: transcriptional corepressor SEUSS-like [Ipomoea nil] >XP_019174685.1 PREDICTED: transcriptional corepressor SEUSS-like [Ipomoea nil] >XP_019174686.1 PREDICTED: transcriptional corepressor SEUSS-like [Ipomoea nil] >XP_019174688.1 PREDICTED: transcriptional corepressor SEUSS-like [Ipomoea nil]
1	CL9193.Contig2_All	0.483333	3.95333	3.85333	2.48	PREDICTED: uncharacterized protein LOC109183063 isoform X1 [Ipomoea nil]
1	CL924.Contig2_All	0	5.07667	7.93	2.07	PREDICTED: NAC domain-containing protein 53-like [Ipomoea nil]
1	CL9261.Contig1_All	0.04	0.903333	1.1	0.446667	PREDICTED: uncharacterized protein LOC109182188 isoform X2 [Ipomoea nil]
1	CL9340.Contig1_All	0.193333	2.09333	1.87333	0	PREDICTED: DExH-box ATP-dependent RNA helicase DExH18, mitochondrial [Ipomoea nil] >XP_019182703.1 PREDICTED: DExH-box ATP-dependent RNA helicase DExH18, mitochondrial [Ipomoea nil]
1	CL935.Contig4_All	0.483333	7.99667	9.37667	5.55	PREDICTED: sister chromatid cohesion protein PDS5 homolog A isoform X2 [Ipomoea nil]
1	CL9420.Contig3_All	0.0733333	1.46	0.91	0.503333	PREDICTED: peptidyl-prolyl cis-trans isomerase CYP57 isoform X1 [Ipomoea nil]
1	CL9462.Contig1_All	0.72	3.72333	4.53	2.26667	PREDICTED: nuclear transcription factor Y subunit B-3-like isoform X1 [Ipomoea nil] >XP_019193843.1 PREDICTED: nuclear transcription factor Y subunit B-3-like isoform X2 [Ipomoea nil]
1	CL9475.Contig2_All	0.38	3.99	2.76333	1.64	PREDICTED: uncharacterized protein LOC109176198 isoform X2 [Ipomoea nil]
1	CL9564.Contig2_All	2.93667	14.8933	15.54	0.733333	PREDICTED: VIN3-like protein 2 [Ipomoea nil]
1	CL9714.Contig4_All	0.81	6.01667	5.07667	3.35333	PREDICTED: sister chromatid cohesion 1 protein 4-like isoform X1 [Ipomoea nil]
1	CL9801.Contig1_All	1.08667	5.02333	4.11	2.31667	PREDICTED: ervatamin-B-like [Ipomoea nil]
1	CL9927.Contig1_All	0.663333	3.33333	3.91333	0	PREDICTED: ribosomal RNA processing protein 1 homolog [Ipomoea nil]
1	CL9946.Contig2_All	18.5567	110.667	71.0467	48.3267	PREDICTED: histone H1-like [Ipomoea nil]
1	CL9961.Contig12_All	0.236667	3.78667	4.1	0.1	PREDICTED: CBL-interacting serine/threonine-protein kinase 8 [Ipomoea nil]
1	CL9961.Contig19_All	0.16	2.32	1.42333	0.213333	PREDICTED: CBL-interacting serine/threonine-protein kinase 8 isoform X5 [Nicotiana sylvestris]
1	Unigene1005_All	0.553333	2.76667	2.49333	0.543333	PREDICTED: BTB/POZ and TAZ domain-containing protein 4-like [Ipomoea nil] >XP_019173325.1 PREDICTED: BTB/POZ and TAZ domain-containing protein 4-like [Ipomoea nil] >XP_019173326.1 PREDICTED: BTB/POZ and TAZ domain-containing protein 4-like [Ipomoea nil]
1	Unigene10268_All	0.166667	3.23667	4.73	1.02333	PREDICTED: secoisolariciresinol dehydrogenase-like [Ipomoea nil] >XP_019163322.1 PREDICTED: secoisolariciresinol dehydrogenase-like [Ipomoea nil] >XP_019163323.1 PREDICTED: secoisolariciresinol dehydrogenase-like [Ipomoea nil] >XP_019163325.1 PREDICTED: secoisolariciresinol dehydrogenase-like [Ipomoea nil]
1	Unigene10404_All	0.193333	3.52667	2.23	0.303333	PREDICTED: uncharacterized protein LOC109193649 [Ipomoea nil]
1	Unigene11093_All	0.12	1.26667	1.35667	0.236667	XM_019314193.1 PREDICTED: Ipomoea nil putative pterin-4-alpha-carbinolamine dehydratase (LOC109165438), mRNA
1	Unigene11767_All	0.236667	1.9	3.03	0.296667	PREDICTED: uncharacterized protein LOC109187552 [Ipomoea nil]
1	Unigene11914_All	0.573333	4.49	3.67	0	PREDICTED: uncharacterized protein LOC109152918 [Ipomoea nil]
1	Unigene12597_All	0.396667	2.42333	1.63333	0.216667	PREDICTED: phosphatidylinositol/phosphatidylcholine transfer protein SFH8-like isoform X2 [Ipomoea nil]
1	Unigene1289_All	0.23	2.42333	2.00667	0.03	NM_001156617.2 Zea mays uncharacterized LOC100283718 (pco068771), mRNA
1	Unigene12911_All	1.90333	19.8967	11.6633	3.39	PREDICTED: ABC transporter G family member 6-like [Ipomoea nil]
1	Unigene13015_All	0.36	4.77667	5.15667	0.62	PREDICTED: protein translation factor SUI1 homolog [Ipomoea nil] >XP_019196835.1 PREDICTED: protein translation factor SUI1 homolog [Ipomoea nil]
1	Unigene13160_All	1.99	8.96	11.2267	4.49333	PREDICTED: jacalin-related lectin 19-like isoform X2 [Ipomoea nil] >XP_019198714.1 PREDICTED: jacalin-related lectin 19-like isoform X3 [Ipomoea nil]
1	Unigene13647_All	0.583333	3.01	2.77333	1.32667	PREDICTED: uncharacterized protein LOC109160849 [Ipomoea nil]
1	Unigene13654_All	0.41	3.46667	3.41	0.936667	PREDICTED: cysteine protease XCP1-like [Ipomoea nil]
1	Unigene14280_All	0	6.37667	9.97	3.81333	PREDICTED: peptidyl-prolyl cis-trans isomerase FKBP62-like isoform X1 [Ipomoea nil]
1	Unigene14300_All	0.366667	1.99667	1.75333	0.43	PREDICTED: uncharacterized protein LOC104096343 [Nicotiana tomentosiformis] >XP_016484235.1 PREDICTED: uncharacterized protein LOC107804815 [Nicotiana tabacum]
1	Unigene15357_All	0.596667	3.79333	3.33333	1.84	PREDICTED: F-box protein At5g49610-like [Ipomoea nil]
1	Unigene15652_All	0.126667	2.00667	2.20667	1.07333	PREDICTED: DNA-directed RNA polymerase 2A-like [Ipomoea nil]
1	Unigene15744_All	0.0933333	2.04	1.16333	0
1	Unigene15986_All	0.616667	2.90333	3.03333	1.33333	PREDICTED: RING-H2 finger protein ATL67-like [Ipomoea nil]
1	Unigene16072_All	0.18	2.80667	2.34333	1.28333	PREDICTED: light-inducible protein CPRF2-like isoform X1 [Ipomoea nil]
1	Unigene16386_All	0.806667	5.91333	4.01	1.87	PREDICTED: probable serine/threonine-protein kinase At1g54610 [Ipomoea nil]
1	Unigene16627_All	10.3167	42.46	39.3833	22.9167	PREDICTED: feruloyl CoA ortho-hydroxylase 1-like [Ipomoea nil]
1	Unigene16736_All	16.18	118.827	76.8133	0	PREDICTED: probable choline kinase 3 [Ipomoea nil]
1	Unigene16844_All	0.783333	6.63333	7.64	2.25	PREDICTED: uncharacterized protein LOC109167166 [Ipomoea nil] >XP_019171664.1 PREDICTED: uncharacterized protein LOC109167166 [Ipomoea nil]
1	Unigene16898_All	0.103333	2.03333	2.33667	0.98	XM_019330798.1 PREDICTED: Ipomoea nil uncharacterized LOC109181042 (LOC109181042), transcript variant X5, mRNA
1	Unigene17679_All	2.15333	10.15	17.04	3.82667	PREDICTED: protein LNK1 isoform X2 [Ipomoea nil]
1	Unigene1809_All	0.09	1.10333	0.846667	0.326667	PREDICTED: zinc finger protein CONSTANS-LIKE 5-like isoform X1 [Ipomoea nil]
1	Unigene18486_All	0	7.59333	6.43333	0	PREDICTED: MLO-like protein 13 isoform X1 [Ipomoea nil] >XP_019191158.1 PREDICTED: MLO-like protein 13 isoform X1 [Ipomoea nil] >XP_019191159.1 PREDICTED: MLO-like protein 13 isoform X1 [Ipomoea nil]
1	Unigene18581_All	0.273333	1.53333	1.18667	0.416667	PREDICTED: carbon catabolite repressor protein 4 homolog 3 [Ipomoea nil]
1	Unigene1897_All	0.226667	2.65667	2.62333	0.506667	PREDICTED: serine/threonine-protein kinase STY46 isoform X3 [Ipomoea nil]
1	Unigene19219_All	2.72667	34.25	20.9967	12.1867	PREDICTED: cyclin-dependent kinase F-4-like [Ipomoea nil]
1	Unigene1994_All	0.37	2.80333	4.91667	1.44	PREDICTED: transcription factor HY5 [Ipomoea nil] >XP_019173933.1 PREDICTED: transcription factor HY5 [Ipomoea nil] >XP_019173934.1 PREDICTED: transcription factor HY5 [Ipomoea nil]
1	Unigene21093_All	4.16667	17.2133	17.1667	13.6533	PREDICTED: paired amphipathic helix protein Sin3-like 2 isoform X4 [Ipomoea nil]
1	Unigene2181_All	70.85	340.18	243.597	23.1533	PREDICTED: beta-galactosidase-like [Ipomoea nil]
1	Unigene21882_All	0	5.59667	3.19667	1.08667	PREDICTED: uncharacterized protein LOC109175568 [Ipomoea nil]
1	Unigene2488_All	0.243333	2.97667	2.85	1.24333	PREDICTED: F-box protein At5g49610-like [Ipomoea nil]
1	Unigene2561_All	2.22667	12.5533	14.9467	2.62333	PREDICTED: nudix hydrolase 18, mitochondrial-like [Ipomoea nil]
1	Unigene2684_All	0.0166667	0.926667	1.15667	0	PREDICTED: probable choline kinase 3 [Ipomoea nil]
1	Unigene2717_All	0.636667	5.98333	4.22667	0	PREDICTED: WAT1-related protein At1g09380-like [Ipomoea nil]
1	Unigene2730_All	0	1.86667	1.63333	0.796667	PREDICTED: uncharacterized protein C6G9.01c-like [Ipomoea nil] >XP_019183929.1 PREDICTED: uncharacterized protein C6G9.01c-like [Ipomoea nil]
1	Unigene2871_All	0	1.04	1.61667	0.543333	PREDICTED: probable boron transporter 2 [Ipomoea nil]
1	Unigene2992_All	0.526667	3.2	4.13667	0.283333	AB027533.1 Ipomoea nil CHS-D gene for chalcone synthase, complete cds
1	Unigene3143_All	4.85667	20.8867	27.34	14.2367	PREDICTED: intracellular ribonuclease LX-like [Ipomoea nil]
1	Unigene3271_All	0.25	3.31333	1.91333	0.393333	PREDICTED: serine/threonine-protein kinase STY46 isoform X1 [Ipomoea nil]
1	Unigene3330_All	0.0833333	2.81667	3.89	0.243333	PREDICTED: F-box protein At5g49610-like [Ipomoea nil]
1	Unigene3522_All	0	1.37	1.79333	0.323333	PREDICTED: phosphoinositide phosphatase SAC4-like isoform X3 [Ipomoea nil]
1	Unigene3658_All	0.186667	47.9333	35.5367	15.4167	PREDICTED: zinc finger protein CONSTANS-LIKE 5-like isoform X1 [Ipomoea nil]
1	Unigene3667_All	0.113333	7.62667	7.35	3.46333	PREDICTED: alpha-aminoadipic semialdehyde synthase [Ipomoea nil]
1	Unigene3703_All	0.186667	7.26667	8.62667	6.14667	protein MICROTUBULE BINDING PROTEIN 2C [Solanum pennellii]
1	Unigene3734_All	0.266667	1.76333	1.90333	0.273333	PREDICTED: disease resistance protein RPM1-like [Ipomoea nil] >XP_019162361.1 PREDICTED: disease resistance protein RPM1-like [Ipomoea nil]
1	Unigene3754_All	0.356667	4.40667	3.21667	1.14333	PREDICTED: serine/threonine-protein kinase ATG1c-like isoform X1 [Ipomoea nil]
1	Unigene3828_All	0.38	3.36333	3.14	0	PREDICTED: probable choline kinase 3 [Ipomoea nil]
1	Unigene4359_All	0.273333	2.63667	4.81	0.256667	protein NEN1-like [Coffea arabica]
1	Unigene4529_All	0.206667	1.01333	0.863333	0.0566667	PREDICTED: serine/threonine-protein kinase STY46 isoform X3 [Ipomoea nil]
1	Unigene4543_All	0.233333	1.30667	1.28333	0.84	PREDICTED: uncharacterized protein LOC109169879 [Ipomoea nil] >XP_019174317.1 PREDICTED: uncharacterized protein LOC109169879 [Ipomoea nil]
1	Unigene4728_All	0.53	4.84333	3.37667	0	PREDICTED: probable choline kinase 3 [Ipomoea nil]
1	Unigene4762_All	4.13	26.6233	30.27	0	PREDICTED: LMBR1 domain-containing protein 2 homolog A [Ipomoea nil]
1	Unigene4806_All	0	1.23	1.80667	0.826667	PREDICTED: nucleolar complex protein 4 homolog [Ipomoea nil]
1	Unigene4932_All	0.123333	3.39333	5.18	2.24333	XR_002056295.1 PREDICTED: Ipomoea nil uncharacterized LOC109193496 (LOC109193496), transcript variant X5, ncRNA
1	Unigene4950_All	0.466667	2.88	2.31333	1.48333	PREDICTED: putative disease resistance RPP13-like protein 1 [Ipomoea nil]
1	Unigene4969_All	0.193333	1.68667	2.01667	0	PREDICTED: protein ROOT PRIMORDIUM DEFECTIVE 1-like [Ipomoea nil] >XP_019177521.1 PREDICTED: protein ROOT PRIMORDIUM DEFECTIVE 1-like [Ipomoea nil]
1	Unigene5264_All	0.32	4.44	9.46667	0	PREDICTED: protein NEN1-like [Ipomoea nil]
1	Unigene5294_All	0.673333	3.29667	2.29667	1.48333	PREDICTED: protein trichome birefringence-like 13 [Ipomoea nil] >XP_019172926.1 PREDICTED: protein trichome birefringence-like 13 [Ipomoea nil]
1	Unigene5385_All	0.45	3.54667	4.63	2.04	PREDICTED: glutathione S-transferase zeta class-like [Ipomoea nil] >XP_019191091.1 PREDICTED: glutathione S-transferase zeta class-like [Ipomoea nil]
1	Unigene5593_All	0.25	1.43333	1.50333	0.783333	PREDICTED: probable vacuolar amino acid transporter YPQ1 [Ipomoea nil]
1	Unigene6066_All	0.206667	2.08667	1.64667	0	PREDICTED: uncharacterized protein LOC109183419 [Ipomoea nil]
1	Unigene61079_All	0.0833333	1.60667	1.18667	0.5	KM113766.1 Ipomoea batatas BAC IbT-DNA1 sequence
1	Unigene6148_All	0.0166667	1.96	2.26333	0.326667	PREDICTED: ribonuclease 3-like [Ipomoea nil]
1	Unigene6261_All	0.766667	3.99667	5.45333	1.81667	PREDICTED: pentatricopeptide repeat-containing protein At3g09650, chloroplastic [Ipomoea nil]
1	Unigene63624_All	0	1.80667	1.83667	1.13333	PREDICTED: uncharacterized protein ycf39 [Ipomoea nil]
1	Unigene64023_All	4.32	24.2833	35.76	18.5933	PREDICTED: probable purine permease 11 isoform X2 [Ipomoea nil]
1	Unigene7123_All	0.17	1.09	1.32333	0.546667	XM_019340743.1 PREDICTED: Ipomoea nil uncharacterized LOC109190269 (LOC109190269), mRNA
1	Unigene7258_All	0.17	1.25667	0.92	0.643333	XM_019337148.1 PREDICTED: Ipomoea nil serine/threonine-protein phosphatase PP1 isozyme 3-like (LOC109186984), mRNA
1	Unigene780_All	0.26	1.67	2.29667	1.42333	PREDICTED: phenylalanine ammonia-lyase [Ipomoea nil]
1	Unigene7908_All	0	10.18	14.0733	8.35333	PREDICTED: CBL-interacting protein kinase 32-like [Ipomoea nil] >XP_019199279.1 PREDICTED: CBL-interacting protein kinase 32-like [Ipomoea nil] >XP_019199280.1 PREDICTED: CBL-interacting protein kinase 32-like [Ipomoea nil] >XP_019199281.1 PREDICTED: CBL-interacting protein kinase 32-like [Ipomoea nil] >XP_019199282.1 PREDICTED: CBL-interacting protein kinase 32-like [Ipomoea nil] >XP_019199283.1…
1	Unigene8000_All	1.62	9.68	8.27	5.84667	PREDICTED: polyadenylate-binding protein RBP47-like [Ipomoea nil] >XP_019169501.1 PREDICTED: polyadenylate-binding protein RBP47-like [Ipomoea nil]
1	Unigene8040_All	0.483333	3.33	4.37333	1.68	PREDICTED: zinc finger CCCH domain-containing protein 56-like [Ipomoea nil] >XP_019195352.1 PREDICTED: zinc finger CCCH domain-containing protein 56-like [Ipomoea nil]
1	Unigene8095_All	0.0766667	0.88	1.49333	0.253333	PREDICTED: probable serine/threonine-protein kinase NAK [Ipomoea nil]
1	Unigene8184_All	1.70667	12.1567	20.3867	9.22667	PREDICTED: cinnamoyl-CoA reductase-like SNL6 isoform X1 [Ipomoea nil]
1	Unigene8548_All	0.46	2.12667	2.26333	1.73	PREDICTED: MDIS1-interacting receptor like kinase 1-like [Ipomoea nil]
1	Unigene8578_All	3.39	14.4133	16.5933	12.3633	PREDICTED: calcium/calmodulin-regulated receptor-like kinase 2 [Ipomoea nil]
1	Unigene86_All	2.71	11.0967	16.5733	9.12333	PREDICTED: myb-related protein 2-like isoform X1 [Ipomoea nil]
1	Unigene8746_All	0.32	1.51333	1.45	0.38	sugar transporter 1 [Ipomoea pes-caprae]
1	Unigene8816_All	0.08	2.22333	1.34	0	PREDICTED: uncharacterized protein LOC109154910 [Ipomoea nil]
1	CL171.Contig10_All	0.52	6.52	0	0	XM_019310400.1 PREDICTED: Ipomoea nil beta-galactosidase 3-like (LOC109161860), transcript variant X1, mRNA
1	CL171.Contig39_All	0.696667	23.74	0	0	XM_019310400.1 PREDICTED: Ipomoea nil beta-galactosidase 3-like (LOC109161860), transcript variant X1, mRNA
1	CL171.Contig95_All	0.7	6.30333	0.0766667	0.0366667	XM_019326996.1 PREDICTED: Ipomoea nil monoacylglycerol lipase ABHD6 (LOC109177597), transcript variant X2, mRNA
1	CL409.Contig1_All	3.87667	101.077	39.8333	27.4867	XM_019341020.1 PREDICTED: Ipomoea nil beta-galactosidase-like (LOC109190525), transcript variant X1, mRNA
1	CL63.Contig5_All	1.11333	16.5433	0.13	0.0133333	XM_019336863.1 PREDICTED: Ipomoea nil beta-galactosidase-like (LOC109186746), mRNA
1	Unigene2138_All	8.32	91.21	2.72333	1.59	XM_019336863.1 PREDICTED: Ipomoea nil beta-galactosidase-like (LOC109186746), mRNA
1	Unigene3300_All	0.993333	8.65667	0.09	0.263333	XM_019336863.1 PREDICTED: Ipomoea nil beta-galactosidase-like (LOC109186746), mRNA
1	Unigene3712_All	16.1867	96.4967	4.24333	2.38667	XM_019336863.1 PREDICTED: Ipomoea nil beta-galactosidase-like (LOC109186746), mRNA
1	Unigene4299_All	0.136667	1.52333	0.153333	0.12	XM_019336863.1 PREDICTED: Ipomoea nil beta-galactosidase-like (LOC109186746), mRNA
1	Unigene4556_All	14.5367	188.867	0	0	XM_019336863.1 PREDICTED: Ipomoea nil beta-galactosidase-like (LOC109186746), mRNA
1	Unigene4641_All	0.263333	4.65333	1.6	0.31	XM_019336863.1 PREDICTED: Ipomoea nil beta-galactosidase-like (LOC109186746), mRNA
1	Unigene4721_All	0.12	1.18	0.0833333	0.146667	XM_019336863.1 PREDICTED: Ipomoea nil beta-galactosidase-like (LOC109186746), mRNA
1	Unigene5462_All	9.31667	74.42	5.57667	3.28667	XM_019336863.1 PREDICTED: Ipomoea nil beta-galactosidase-like (LOC109186746), mRNA
1	Unigene5565_All	1.49333	17.7533	0.0233333	0.0233333	XM_019336863.1 PREDICTED: Ipomoea nil beta-galactosidase-like (LOC109186746), mRNA
1	Unigene5918_All	4.12	36.88	0.523333	0.153333	XM_019336863.1 PREDICTED: Ipomoea nil beta-galactosidase-like (LOC109186746), mRNA
1	Unigene6113_All	0	1.65667	0.7	0.62	XM_019335024.1 PREDICTED: Ipomoea nil protein indeterminate-domain 7-like (LOC109185024), mRNA
2	CL10008.Contig15_All	1.50667	0	0	0	PREDICTED: uncharacterized protein LOC109190201 isoform X2 [Ipomoea nil]
2	CL10008.Contig19_All	1.74667	0.2	0.0533333	0	PREDICTED: uncharacterized protein LOC109190201 isoform X2 [Ipomoea nil]
2	CL10008.Contig22_All	14.6	0.326667	2.1	3.28333	PREDICTED: uncharacterized protein LOC109190201 isoform X1 [Ipomoea nil]
2	CL10075.Contig1_All	23.0967	5.68333	0.853333	10.4933	PREDICTED: probable NADH dehydrogenase [ubiquinone] 1 alpha subcomplex subunit 12 [Ipomoea nil]
2	CL10085.Contig59_All	1.54333	0	0.0233333	0.05	PREDICTED: telomere repeat-binding protein 5-like isoform X1 [Ipomoea nil] >XP_019178709.1 PREDICTED: telomere repeat-binding protein 5-like isoform X1 [Ipomoea nil]
2	CL10093.Contig1_All	8.57667	1.5	0.323333	0.813333	carotenoid cleavage dioxygenase 4 [Lycium barbarum]
2	CL10094.Contig1_All	7.63333	1.63	2.07	2.34333	PREDICTED: FRIGIDA-like protein 4a [Ipomoea nil]
2	CL1014.Contig12_All	2.24	0.26	0.27	0.306667	PREDICTED: tryptophan--tRNA ligase, chloroplastic/mitochondrial-like [Ipomoea nil]
2	CL1014.Contig15_All	2.60333	0.16	0.01	0	PREDICTED: tryptophan--tRNA ligase, chloroplastic/mitochondrial-like [Ipomoea nil]
2	CL10140.Contig2_All	13.8867	0.77	0.363333	0.03
2	CL10197.Contig1_All	2.46	0	0	0	PREDICTED: O-acyltransferase WSD1-like [Ipomoea nil]
2	CL10239.Contig41_All	12.18	2.81667	1.44	1.7	PREDICTED: calcium/calmodulin-regulated receptor-like kinase 2 [Ipomoea nil]
2	CL1038.Contig19_All	1.49667	0.0266667	0	0	PREDICTED: transcription factor GTE7-like isoform X2 [Ipomoea nil]
2	CL1038.Contig8_All	27.0167	5.92	5.70333	5.82333	PREDICTED: transcription factor GTE7-like isoform X2 [Ipomoea nil]
2	CL10389.Contig18_All	1.99333	0.426667	0.256667	0	PREDICTED: putative disease resistance RPP13-like protein 1 [Ipomoea nil]
2	CL10392.Contig1_All	2.12333	0.44	0.536667	0.0466667
2	CL10418.Contig2_All	138.49	30.6533	2.68	3.87333	PREDICTED: classical arabinogalactan protein 7 [Ipomoea nil]
2	CL10533.Contig8_All	12.3	1.88667	0.71	0.18	PREDICTED: glutathione S-transferase zeta class-like [Ipomoea nil]
2	CL10599.Contig14_All	5.54333	0	1.76	0.426667	Long-chain acyl-CoA synthetases (AMP-forming) [Handroanthus impetiginosus]
2	CL10615.Contig13_All	1.48	0.313333	0.293333	0.323333	pyruvate, phosphate dikinase, chloroplastic [Manihot esculenta] >XP_021608148.1 pyruvate, phosphate dikinase, chloroplastic [Manihot esculenta] >XP_021608149.1 pyruvate, phosphate dikinase, chloroplastic [Manihot esculenta] >XP_021608150.1 pyruvate, phosphate dikinase, chloroplastic [Manihot esculenta] >OAY55899.1 hypothetical protein MANES_03G188300 [Manihot esculenta] >OAY55900.1 hypothetical p…
2	CL10615.Contig28_All	2.17333	0.07	0	0	PREDICTED: uncharacterized protein LOC109154045 [Ipomoea nil]
2	CL10649.Contig3_All	2.29333	0	0.363333	0.26	PREDICTED: protein arginine methyltransferase NDUFAF7, mitochondrial [Ipomoea nil]
2	CL10649.Contig4_All	3.8	0.0266667	1.22	1.05333	PREDICTED: protein arginine methyltransferase NDUFAF7, mitochondrial [Ipomoea nil]
2	CL10725.Contig1_All	4.92333	0.63	0.103333	0	PREDICTED: transcription factor PRE6-like [Ipomoea nil]
2	CL10751.Contig19_All	1.20333	0.183333	0.533333	0.09	PREDICTED: myosin-12 isoform X3 [Ipomoea nil]
2	CL10751.Contig21_All	5.09	0.0166667	1.76667	0.85	PREDICTED: myosin-12 isoform X2 [Ipomoea nil]
2	CL10751.Contig33_All	4.37333	1.02667	1.50667	0.62	PREDICTED: uncharacterized protein LOC109173423 [Ipomoea nil]
2	CL1080.Contig3_All	1.88333	0.45	0.75	0.74	PREDICTED: serine acetyltransferase 2-like [Ipomoea nil] >XP_019182731.1 PREDICTED: serine acetyltransferase 2-like [Ipomoea nil]
2	CL10871.Contig7_All	8.54667	1.54333	1.25333	1.71667	PREDICTED: plasma membrane ATPase 4-like [Ipomoea nil]
2	CL10874.Contig4_All	1.65333	0.386667	0.49	0.436667	PREDICTED: transcription factor SCREAM2-like [Ipomoea nil]
2	CL10885.Contig12_All	4.94667	0.736667	0.32	0	PREDICTED: probable ubiquitin-conjugating enzyme E2 24 [Ipomoea nil] >XP_019169272.1 PREDICTED: probable ubiquitin-conjugating enzyme E2 24 [Ipomoea nil] >XP_019169273.1 PREDICTED: probable ubiquitin-conjugating enzyme E2 24 [Ipomoea nil] >XP_019169274.1 PREDICTED: probable ubiquitin-conjugating enzyme E2 24 [Ipomoea nil] >XP_019169275.1 PREDICTED: probable ubiquitin-conjugating enzyme E2 24 [Ipo…
2	CL10885.Contig1_All	5.55333	0.64	0.32	0	Retrovirus-related Pol polyprotein from transposon TNT 1-94 [Cajanus cajan]
2	CL10885.Contig20_All	1.45	0.193333	0.146667	0	PREDICTED: probable ubiquitin-conjugating enzyme E2 24 [Ipomoea nil] >XP_019169272.1 PREDICTED: probable ubiquitin-conjugating enzyme E2 24 [Ipomoea nil] >XP_019169273.1 PREDICTED: probable ubiquitin-conjugating enzyme E2 24 [Ipomoea nil] >XP_019169274.1 PREDICTED: probable ubiquitin-conjugating enzyme E2 24 [Ipomoea nil] >XP_019169275.1 PREDICTED: probable ubiquitin-conjugating enzyme E2 24 [Ipo…
2	CL10885.Contig2_All	6.99333	0.143333	0.326667	0	Retrovirus-related Pol polyprotein from transposon TNT 1-94 [Cajanus cajan]
2	CL10885.Contig7_All	10.35	2.15667	0.893333	0	Retrovirus-related Pol polyprotein from transposon TNT 1-94 [Cajanus cajan]
2	CL10896.Contig11_All	37.2967	0.67	13.56	10.7833	PREDICTED: beta carbonic anhydrase 5, chloroplastic-like isoform X3 [Ipomoea nil]
2	CL10899.Contig2_All	12.7067	3.09333	2.1	3.05333	PREDICTED: RNA-binding protein 24-A [Ipomoea nil]
2	CL10905.Contig14_All	34.21	0.646667	10.5633	4.09333	PREDICTED: uncharacterized protein LOC109219092 isoform X2 [Nicotiana attenuata]
2	CL10905.Contig3_All	7.81333	0.206667	2.33	1.45667	hypothetical protein DM860_010278 [Cuscuta australis]
2	CL110.Contig68_All	1.85333	0.19	0.196667	0	PREDICTED: mitochondrial adenine nucleotide transporter ADNT1-like [Ipomoea nil]
2	CL11026.Contig17_All	3.52333	0	0.0266667	0	PREDICTED: alpha-aminoadipic semialdehyde synthase isoform X2 [Nicotiana tomentosiformis]
2	CL11026.Contig23_All	11.1533	0.00333333	0	0	PREDICTED: alpha-aminoadipic semialdehyde synthase [Ipomoea nil]
2	CL11026.Contig24_All	100.29	0	0.0133333	0	PREDICTED: alpha-aminoadipic semialdehyde synthase [Ipomoea nil]
2	CL11026.Contig29_All	7.24	0	0	0	alpha-aminoadipic semialdehyde synthase [Solanum lycopersicum]
2	CL11081.Contig1_All	25.9133	2.02667	1.70333	0.0833333	PREDICTED: mini zinc finger protein 2-like, partial [Juglans regia]
2	CL11081.Contig3_All	5.11	1.09	0.0833333	0
2	CL11098.Contig1_All	6.84667	1.50667	0.693333	1.77333	PREDICTED: protein EXPORTIN 1A-like isoform X4 [Ipomoea nil]
2	CL11105.Contig10_All	19.5933	0	6.88	1.44333	PREDICTED: serine/threonine-protein kinase AtPK1/AtPK6-like [Ipomoea nil]
2	CL11121.Contig16_All	15.7033	0.22	0	0	PREDICTED: E3 ubiquitin-protein ligase MBR1 isoform X1 [Ipomoea nil] >XP_019170078.1 PREDICTED: E3 ubiquitin-protein ligase MBR1 isoform X1 [Ipomoea nil] >XP_019170079.1 PREDICTED: E3 ubiquitin-protein ligase MBR1 isoform X1 [Ipomoea nil]
2	CL11121.Contig17_All	15.4867	0	0	0	PREDICTED: E3 ubiquitin-protein ligase MBR1 isoform X1 [Ipomoea nil] >XP_019170078.1 PREDICTED: E3 ubiquitin-protein ligase MBR1 isoform X1 [Ipomoea nil] >XP_019170079.1 PREDICTED: E3 ubiquitin-protein ligase MBR1 isoform X1 [Ipomoea nil]
2	CL11124.Contig1_All	103.893	18.7233	16.57	3.15	PREDICTED: caffeoylshikimate esterase-like [Ipomoea nil]
2	CL11158.Contig2_All	7.06667	0.38	0.83	1.07333	serine/threonine-protein kinase SRK2B [Solanum lycopersicum] >XP_010314655.1 serine/threonine-protein kinase SRK2B [Solanum lycopersicum]
2	CL11164.Contig6_All	12.52	2.53667	4.17333	2.97667	PREDICTED: Down syndrome critical region protein 3 homolog isoform X1 [Ipomoea nil] >XP_019196204.1 PREDICTED: Down syndrome critical region protein 3 homolog isoform X1 [Ipomoea nil]
2	CL11181.Contig9_All	1.69	0.0333333	0.35	0.343333	PREDICTED: lanC-like protein GCL1 [Ipomoea nil]
2	CL11184.Contig1_All	6.45667	1.24667	0.0266667	0	PREDICTED: calcium-dependent protein kinase 1-like [Ipomoea nil]
2	CL11184.Contig4_All	49.52	11.2367	0.816667	0.116667	PREDICTED: calcium-dependent protein kinase 1-like [Ipomoea nil]
2	CL11190.Contig5_All	3.24	0	0	0	PREDICTED: uncharacterized protein LOC109156839 isoform X1 [Ipomoea nil] >XP_019160241.1 PREDICTED: uncharacterized protein LOC109156839 isoform X1 [Ipomoea nil]
2	CL11221.Contig8_All	1.02	0.0266667	0	0	cryptochrome 2 [Ipomoea purpurea]
2	CL11247.Contig19_All	2.76667	0.306667	0.0133333	0.643333	PREDICTED: graves disease carrier protein [Ipomoea nil] >XP_019196889.1 PREDICTED: graves disease carrier protein [Ipomoea nil]
2	CL1128.Contig5_All	1.18333	0.04	0	0	hypothetical protein DM860_000333 [Cuscuta australis]
2	CL1147.Contig5_All	3.67333	0	1.44	0.133333	PREDICTED: 3-oxo-Delta(4,5)-steroid 5-beta-reductase-like isoform X5 [Ipomoea nil]
2	CL1172.Contig5_All	2.76667	0.596667	0.18	0.09	PREDICTED: pyrophosphate-energized vacuolar membrane proton pump-like [Ipomoea nil]
2	CL1178.Contig11_All	1.12	0.13	0	0.0466667	PREDICTED: uncharacterized protein LOC109191207 [Ipomoea nil]
2	CL1178.Contig13_All	10.5367	1.06333	0.0433333	0.356667	PREDICTED: replication protein A 70 kDa DNA-binding subunit B-like [Ipomoea nil]
2	CL1178.Contig14_All	24.22	5.39	0.296667	5.52333	PREDICTED: replication protein A 70 kDa DNA-binding subunit B-like [Ipomoea nil]
2	CL1178.Contig15_All	13.5533	0.576667	0	0.153333	PREDICTED: uncharacterized protein LOC109152147 [Ipomoea nil]
2	CL1178.Contig18_All	59.2733	11.62	0.333333	5.56667	putative transposase [Ipomoea tricolor]
2	CL1178.Contig19_All	10.1067	1.08333	0	0.333333	PREDICTED: replication protein A 70 kDa DNA-binding subunit B-like [Ipomoea nil]
2	CL1178.Contig1_All	19.3267	3.10333	0.313333	1.19333	PREDICTED: uncharacterized protein LOC109191207 [Ipomoea nil]
2	CL1178.Contig26_All	7.10667	1.70333	0.423333	0.51	PREDICTED: replication protein A 70 kDa DNA-binding subunit B-like [Ipomoea nil]
2	CL1178.Contig27_All	11.36	1.97	0.04	0.47	PREDICTED: replication protein A 70 kDa DNA-binding subunit B-like [Ipomoea nil]
2	CL1178.Contig7_All	4.03	0.703333	0.23	0.453333	putative transposase [Ipomoea tricolor]
2	CL1180.Contig3_All	28.11	2.05667	0.02	0.77	PREDICTED: uncharacterized protein LOC109169788 isoform X2 [Ipomoea nil] >XP_019174239.1 PREDICTED: uncharacterized protein LOC109169788 isoform X2 [Ipomoea nil]
2	CL1182.Contig40_All	2.67	0.266667	0.73	0.193333	PREDICTED: AP2-like ethylene-responsive transcription factor TOE3 [Ipomoea nil]
2	CL1182.Contig47_All	3.28333	0	0.39	0	PREDICTED: AP2-like ethylene-responsive transcription factor TOE3 [Ipomoea nil]
2	CL1184.Contig1_All	11.9767	1.45333	4.13667	1.08333	PREDICTED: glutathione S-transferase 2-like isoform X2 [Ipomoea nil]
2	CL1195.Contig12_All	30.0233	4.74667	6.04333	1.46	PREDICTED: probable anion transporter 3, chloroplastic [Ipomoea nil]
2	CL1195.Contig15_All	14.3333	2.62667	1.39667	0.653333	PREDICTED: probable anion transporter 3, chloroplastic [Ipomoea nil]
2	CL1209.Contig3_All	43.47	9.83	13.0867	7.9	PREDICTED: betaine aldehyde dehydrogenase 1, chloroplastic-like [Ipomoea nil]
2	CL1209.Contig4_All	54.3233	4.08667	19.7067	9.64667	hypothetical protein DM860_017743 [Cuscuta australis]
2	CL125.Contig1_All	7.45667	1.48	0.336667	0.0466667	PREDICTED: uncharacterized protein LOC109194101 isoform X1 [Ipomoea nil]
2	CL128.Contig2_All	1.75667	0.34	0.603333	0.233333	PREDICTED: protein EMSY-LIKE 3-like isoform X2 [Ipomoea nil]
2	CL1311.Contig5_All	1.38667	0.0933333	0	0.0433333	PREDICTED: dol-P-Man:Man(5)GlcNAc(2)-PP-Dol alpha-1,3-mannosyltransferase isoform X1 [Ipomoea nil]
2	CL1314.Contig9_All	50.7367	3.92333	0	0	PREDICTED: transcription factor MYB1R1 [Ipomoea nil] >XP_019194440.1 PREDICTED: transcription factor MYB1R1 [Ipomoea nil]
2	CL1323.Contig3_All	2.60667	0.346667	0.41	0.31	PREDICTED: probable trehalose-phosphate phosphatase H [Ipomoea nil]
2	CL1335.Contig10_All	29.3533	0.256667	7.89667	4.62333	Amino acid transporter, transmembrane domain containing protein [Trema orientale]
2	CL1335.Contig20_All	54.1967	5.59	20.3567	0	PREDICTED: amino acid permease 3-like [Nicotiana tabacum]
2	CL1342.Contig1_All	1.01667	0.0633333	0	0.0966667	PREDICTED: uncharacterized protein LOC109178995 isoform X1 [Ipomoea nil] >XP_019184094.1 PREDICTED: uncharacterized protein LOC109178995 isoform X1 [Ipomoea nil]
2	CL1351.Contig40_All	41.3633	0	4.03667	7.76333	PREDICTED: uncharacterized aarF domain-containing protein kinase At1g71810, chloroplastic isoform X1 [Ipomoea nil]
2	CL1358.Contig24_All	3.86333	0.03	0.556667	0	PREDICTED: flavin-containing monooxygenase FMO GS-OX-like 2 [Ipomoea nil] >XP_019189038.1 PREDICTED: flavin-containing monooxygenase FMO GS-OX-like 2 [Ipomoea nil]
2	CL1358.Contig47_All	2.38333	0	0.583333	0.08	PREDICTED: flavin-containing monooxygenase FMO GS-OX-like 2 [Ipomoea nil] >XP_019189038.1 PREDICTED: flavin-containing monooxygenase FMO GS-OX-like 2 [Ipomoea nil]
2	CL1358.Contig61_All	25.6233	5.37667	5.91333	2.85667	PREDICTED: flavin-containing monooxygenase FMO GS-OX-like 2 [Ipomoea nil] >XP_019189038.1 PREDICTED: flavin-containing monooxygenase FMO GS-OX-like 2 [Ipomoea nil]
2	CL1393.Contig5_All	2.98667	0.58	0	0.546667	PREDICTED: L-ascorbate oxidase homolog [Ipomoea nil]
2	CL1393.Contig7_All	28.6567	5.15333	0.156667	6.03333	PREDICTED: L-ascorbate oxidase homolog [Nicotiana attenuata] >XP_019254522.1 PREDICTED: L-ascorbate oxidase homolog [Nicotiana attenuata] >OIS97837.1 l-ascorbate oxidase-like protein [Nicotiana attenuata]
2	CL14.Contig15_All	21.5867	1.07	1.25667	0.0933333	PREDICTED: pleiotropic drug resistance protein 1-like isoform X2 [Ipomoea nil]
2	CL14.Contig22_All	7.81333	0	0	0	hypothetical protein DM860_010110 [Cuscuta australis]
2	CL14.Contig23_All	61.5267	0	1.45667	0.33	PREDICTED: pleiotropic drug resistance protein 1-like isoform X1 [Ipomoea nil]
2	CL14.Contig25_All	20.8033	2.77667	0	0	PREDICTED: pleiotropic drug resistance protein 1-like isoform X1 [Ipomoea nil]
2	CL14.Contig29_All	2.07667	0	0	0	PREDICTED: pleiotropic drug resistance protein 1-like isoform X1 [Ipomoea nil]
2	CL14.Contig2_All	2.75333	0.0533333	0	0	hypothetical protein DM860_010110 [Cuscuta australis]
2	CL14.Contig37_All	2.12333	0.02	0.126667	0	hypothetical protein DM860_010110 [Cuscuta australis]
2	CL14.Contig47_All	2.52333	0	1.03333	0.116667	PREDICTED: pleiotropic drug resistance protein 1-like isoform X1 [Ipomoea nil]
2	CL14.Contig50_All	7.63	0	0	0.0166667	PREDICTED: pleiotropic drug resistance protein 1-like isoform X1 [Ipomoea nil]
2	CL14.Contig56_All	54.5233	0.0466667	17.32	1.12	hypothetical protein DM860_010110 [Cuscuta australis]
2	CL14.Contig58_All	12.3433	0	3.81333	0.573333	PREDICTED: pleiotropic drug resistance protein 1-like isoform X1 [Ipomoea nil]
2	CL14.Contig64_All	12.1733	0	1.11667	0.07	PREDICTED: pleiotropic drug resistance protein 1-like isoform X2 [Ipomoea nil]
2	CL1467.Contig2_All	2.18333	0	0	0
2	CL1477.Contig1_All	21.6467	4.66333	0.78	1.03	PREDICTED: uncharacterized protein LOC109167166 [Ipomoea nil] >XP_019171664.1 PREDICTED: uncharacterized protein LOC109167166 [Ipomoea nil]
2	CL155.Contig22_All	8.71	1.3	0	0.146667	PREDICTED: inositol oxygenase 1-like isoform X1 [Ipomoea nil]
2	CL155.Contig35_All	2.15333	0.32	0	0	PREDICTED: inositol oxygenase 1-like isoform X2 [Ipomoea nil]
2	CL155.Contig48_All	6.7	1.58667	0	0.326667	Inositol oxygenase 1 [Morus notabilis]
2	CL155.Contig49_All	3.89333	0.546667	0.936667	0.396667	PREDICTED: inositol oxygenase 1-like isoform X2 [Ipomoea nil]
2	CL155.Contig64_All	48.3833	10.71	0	0.0933333	PREDICTED: inositol oxygenase 1-like isoform X2 [Ipomoea nil]
2	CL1556.Contig10_All	7.09667	0.14	1.41	0	PREDICTED: sphingosine kinase 1 isoform X1 [Ipomoea nil]
2	CL1556.Contig14_All	4.41333	0.166667	0.366667	0.306667	PREDICTED: sphingosine kinase 1 isoform X2 [Ipomoea nil]
2	CL1574.Contig21_All	1.18	0	0.0433333	0.08	PREDICTED: lysophospholipid acyltransferase LPEAT2 [Ipomoea nil]
2	CL160.Contig15_All	19.9433	3.98333	0.686667	0.00666667	PREDICTED: tricyclene synthase EBOS, chloroplastic-like isoform X1 [Ipomoea nil]
2	CL160.Contig2_All	4.24667	0.813333	0.583333	0.04	PREDICTED: isoprene synthase, chloroplastic-like isoform X2 [Ipomoea nil]
2	CL1697.Contig11_All	85.9267	16.1	7.46	6.11667	PREDICTED: NAC domain-containing protein 100-like [Ipomoea nil]
2	CL1699.Contig20_All	15.7067	3.36333	7.29333	0	PREDICTED: cellulose synthase-like protein E1 [Ipomoea nil]
2	CL1701.Contig7_All	7.33	1.49667	0	0.446667	PREDICTED: 2-C-methyl-D-erythritol 4-phosphate cytidylyltransferase, chloroplastic isoform X1 [Ipomoea nil]
2	CL1712.Contig6_All	1.46	0	0.0966667	0	PREDICTED: uncharacterized protein LOC109179870 [Ipomoea nil]
2	CL1727.Contig2_All	41.5533	6.13	16.0567	13.9133	PREDICTED: phosphoprotein ECPP44-like [Ipomoea nil]
2	CL1734.Contig2_All	4.11667	0.953333	0.04	0.0233333	hypothetical protein CICLE_v10017018mg [Citrus clementina]
2	CL176.Contig1_All	3.08667	0.566667	0.446667	0.9	PREDICTED: protein WVD2-like 7 isoform X2 [Ipomoea nil]
2	CL1769.Contig8_All	11.3833	2.16333	2.71	1.33	hypothetical protein DM860_008513 [Cuscuta australis]
2	CL1772.Contig14_All	1.45333	0.0133333	0.0233333	0.0333333	PREDICTED: zinc finger CCCH domain-containing protein 37-like [Ipomoea nil]
2	CL1807.Contig2_All	1.11333	0.06	0.163333	0	PREDICTED: uncharacterized protein LOC109154330 isoform X2 [Ipomoea nil]
2	CL182.Contig6_All	1.27667	0.223333	0.65	0.256667	PREDICTED: TMV resistance protein N-like [Ipomoea nil]
2	CL1822.Contig1_All	6.42667	0.513333	0.266667	0.863333	PREDICTED: trafficking protein particle complex subunit 1 [Ipomoea nil] >XP_019195262.1 PREDICTED: trafficking protein particle complex subunit 1 [Ipomoea nil] >XP_019195263.1 PREDICTED: trafficking protein particle complex subunit 1 [Ipomoea nil] >XP_019195264.1 PREDICTED: trafficking protein particle complex subunit 1 [Ipomoea nil] >XP_019195265.1 PREDICTED: trafficking protein particle complex…
2	CL1822.Contig2_All	22.7633	2.45	1.49667	4.83	PREDICTED: trafficking protein particle complex subunit 1 [Ipomoea nil] >XP_019195262.1 PREDICTED: trafficking protein particle complex subunit 1 [Ipomoea nil] >XP_019195263.1 PREDICTED: trafficking protein particle complex subunit 1 [Ipomoea nil] >XP_019195264.1 PREDICTED: trafficking protein particle complex subunit 1 [Ipomoea nil] >XP_019195265.1 PREDICTED: trafficking protein particle complex…
2	CL1834.Contig6_All	18.0867	2.46667	4.19	3.91333	PREDICTED: coiled-coil domain-containing protein SCD2-like [Ipomoea nil]
2	CL185.Contig14_All	8.18333	1.98333	1.68333	0.53	PREDICTED: ACT domain-containing protein ACR11-like [Ipomoea nil]
2	CL185.Contig25_All	3.13	0	0	0	PREDICTED: ACT domain-containing protein ACR11-like [Ipomoea nil]
2	CL185.Contig26_All	21.4333	0.493333	0.2	0.606667	PREDICTED: ACT domain-containing protein ACR11-like [Ipomoea nil]
2	CL185.Contig27_All	1.75667	0.126667	0.39	0.15	PREDICTED: ACT domain-containing protein ACR11-like [Ipomoea nil]
2	CL185.Contig36_All	2.27	0	0.84	0	PREDICTED: ACT domain-containing protein ACR11-like [Ipomoea nil]
2	CL185.Contig43_All	35.85	4.6	6.51333	2.2	PREDICTED: ACT domain-containing protein ACR11-like [Ipomoea nil]
2	CL185.Contig44_All	1.00333	0.0666667	0.366667	0.05	PREDICTED: ACT domain-containing protein ACR11-like [Ipomoea nil]
2	CL185.Contig5_All	5.56333	0	2.04	0.233333	PREDICTED: ACT domain-containing protein ACR11-like [Ipomoea nil]
2	CL185.Contig68_All	1.96667	0	0.276667	0.03	PREDICTED: ACT domain-containing protein ACR11-like [Ipomoea nil]
2	CL185.Contig7_All	4.43333	0.336667	1.21667	0.876667	PREDICTED: ACT domain-containing protein ACR11-like [Ipomoea nil]
2	CL185.Contig80_All	11.75	0.893333	5.24	3.11	PREDICTED: ACT domain-containing protein ACR11-like [Ipomoea nil]
2	CL186.Contig14_All	6.43667	0	0	0	PREDICTED: probable amino acid permease 7 [Ipomoea nil] >XP_019194330.1 PREDICTED: probable amino acid permease 7 [Ipomoea nil]
2	CL186.Contig17_All	79.3033	19.2867	9.7	1.73333	PREDICTED: probable amino acid permease 7 isoform X1 [Nicotiana sylvestris] >XP_009762112.1 PREDICTED: probable amino acid permease 7 isoform X1 [Nicotiana sylvestris]
2	CL186.Contig38_All	22.6367	0	1.83	0	PREDICTED: probable amino acid permease 7 [Ipomoea nil]
2	CL186.Contig46_All	5.18333	0	1.64333	0	PREDICTED: probable amino acid permease 7 [Ipomoea nil] >XP_019194330.1 PREDICTED: probable amino acid permease 7 [Ipomoea nil]
2	CL1862.Contig3_All	54.22	12.4067	0.696667	0.21	PREDICTED: cytochrome P450 71A2-like [Ipomoea nil]
2	CL1864.Contig3_All	17.2467	1.97333	0.866667	4.87333	hypothetical protein DM860_007479 [Cuscuta australis]
2	CL1880.Contig12_All	22.9033	5.38	5.56333	0.41	PREDICTED: oligouridylate-binding protein 1B-like [Ipomoea nil]
2	CL1896.Contig34_All	1.1	0.22	0	0.223333	PREDICTED: phosphatidylinositol 4-phosphate 5-kinase 9 [Ipomoea nil]
2	CL1914.Contig1_All	8.43333	1.96667	3.89333	2.52	PREDICTED: GPI-anchored protein LLG1-like [Ipomoea nil]
2	CL1948.Contig1_All	13.5333	1.70667	0.983333	1.23	PREDICTED: MLO-like protein 9 [Ipomoea nil]
2	CL1971.Contig1_All	10.7833	0.556667	0.0933333	0.0166667	R2R3-MYB transcriptional regulator [Ipomoea purpurea]
2	CL1971.Contig2_All	14.2267	1.36	0.1	0	R2R3-MYB transcriptional regulator [Ipomoea purpurea]
2	CL1978.Contig7_All	1.09333	0.0966667	0.0433333	0.193333	PREDICTED: uncharacterized protein LOC109167169 isoform X1 [Ipomoea nil]
2	CL1979.Contig2_All	8.08667	1.62667	0.796667	0.156667	PREDICTED: myb-related protein 306-like [Ipomoea nil]
2	CL2014.Contig22_All	1.76333	0.05	0	0	PREDICTED: casein kinase II subunit alpha-2-like [Ipomoea nil]
2	CL2020.Contig1_All	1.97667	0.246667	0	0.0266667	PREDICTED: auxin response factor 4-like [Ipomoea nil]
2	CL2085.Contig11_All	40.1767	0.72	17.4167	12.21	PREDICTED: uncharacterized protein LOC109155298 [Ipomoea nil]
2	CL2085.Contig15_All	106.033	0.723333	29.4467	10.99	PREDICTED: uncharacterized protein LOC109155298 [Ipomoea nil]
2	CL2085.Contig5_All	6.69333	0.546667	1.58667	2.14	PREDICTED: uncharacterized protein LOC109155298 [Ipomoea nil]
2	CL2092.Contig8_All	27.3533	6.50667	0	2.05	PREDICTED: protein LHY isoform X1 [Ipomoea nil] >XP_019159884.1 PREDICTED: protein LHY isoform X1 [Ipomoea nil] >BAK19069.1 late elongated hypocotyl homolog [Ipomoea nil]
2	CL2128.Contig2_All	11.8467	2.30667	3.86	0.213333	PREDICTED: cellulose synthase-like protein E6 [Ipomoea nil]
2	CL2128.Contig3_All	131.097	16.5267	31.5933	4.30333	PREDICTED: cellulose synthase-like protein E6 [Ipomoea nil]
2	CL2128.Contig7_All	1.28667	0	0	0	PREDICTED: cellulose synthase-like protein E6 [Ipomoea nil]
2	CL2146.Contig2_All	26.55	4.11333	5.77333	0.06	PREDICTED: protein ELF4-LIKE 4 [Ipomoea nil]
2	CL2188.Contig4_All	2.09667	0.423333	0.133333	0	PREDICTED: auxin-responsive protein SAUR21-like [Ipomoea nil] >XP_019200048.1 PREDICTED: auxin-responsive protein SAUR21-like [Ipomoea nil] >XP_019200081.1 PREDICTED: auxin-responsive protein SAUR21-like [Ipomoea nil] >XP_019200082.1 PREDICTED: auxin-responsive protein SAUR21-like [Ipomoea nil] >XP_019200083.1 PREDICTED: auxin-responsive protein SAUR21-like [Ipomoea nil] >XP_019200086.1 PREDICTED…
2	CL2207.Contig13_All	19.0233	0.06	0.436667	0	PREDICTED: zinc finger CCCH domain-containing protein ZFN-like isoform X4 [Nicotiana tomentosiformis] >XP_016481312.1 PREDICTED: zinc finger CCCH domain-containing protein ZFN-like isoform X4 [Nicotiana tabacum]
2	CL2225.Contig2_All	1.21	0.17	0.626667	0.503333	PREDICTED: patellin-3-like [Ipomoea nil]
2	CL2243.Contig4_All	3.77667	0.533333	0.353333	0.34	PREDICTED: alcohol dehydrogenase-like 4 [Ipomoea nil]
2	CL2243.Contig5_All	1.58	0.246667	0.0766667	0.02	PREDICTED: alcohol dehydrogenase-like 4 [Ipomoea nil]
2	CL2317.Contig1_All	3.17333	0	0.96	0.473333	PREDICTED: AUGMIN subunit 6 [Ipomoea nil] >XP_019161614.1 PREDICTED: AUGMIN subunit 6 [Ipomoea nil] >XP_019161615.1 PREDICTED: AUGMIN subunit 6 [Ipomoea nil]
2	CL2317.Contig3_All	2.03333	0	0.243333	0.466667	PREDICTED: AUGMIN subunit 6 [Ipomoea nil] >XP_019161614.1 PREDICTED: AUGMIN subunit 6 [Ipomoea nil] >XP_019161615.1 PREDICTED: AUGMIN subunit 6 [Ipomoea nil]
2	CL2317.Contig6_All	2.69	0.0566667	0.653333	0.29	PREDICTED: AUGMIN subunit 6 [Ipomoea nil] >XP_019161614.1 PREDICTED: AUGMIN subunit 6 [Ipomoea nil] >XP_019161615.1 PREDICTED: AUGMIN subunit 6 [Ipomoea nil]
2	CL2370.Contig9_All	4.61667	0.626667	2.22333	0.936667	PREDICTED: uncharacterized protein LOC109176216 isoform X1 [Ipomoea nil]
2	CL2375.Contig7_All	3.36	0.113333	1.20667	0.72	PREDICTED: molybdate transporter 2 [Ipomoea nil]
2	CL238.Contig6_All	1.79	0	0	0.13	PREDICTED: methylmalonate-semialdehyde dehydrogenase [acylating], mitochondrial-like isoform X2 [Ipomoea nil]
2	CL2423.Contig3_All	18.76	3.24	6.68667	7.65	PREDICTED: uncharacterized protein LOC109172746 isoform X1 [Ipomoea nil]
2	CL2452.Contig2_All	147.317	29.4667	71.6033	10.7867	PREDICTED: E3 ubiquitin protein ligase RIE1-like [Ipomoea nil]
2	CL2465.Contig6_All	10.4467	1.5	2.39	2.33	PREDICTED: mRNA cap guanine-N7 methyltransferase 1 [Ipomoea nil]
2	CL250.Contig23_All	1.76333	0	0	0	PREDICTED: cytokinin riboside 5'-monophosphate phosphoribohydrolase LOG8-like [Ipomoea nil] >XP_019196853.1 PREDICTED: cytokinin riboside 5'-monophosphate phosphoribohydrolase LOG8-like [Ipomoea nil]
2	CL2500.Contig15_All	3.54333	0	0	0.0833333	PREDICTED: pantoate--beta-alanine ligase [Ipomoea nil] >XP_019188492.1 PREDICTED: pantoate--beta-alanine ligase [Ipomoea nil]
2	CL2512.Contig1_All	14.4167	2.85333	3.51333	2.99667	PREDICTED: MACPF domain-containing protein CAD1 isoform X2 [Ipomoea nil]
2	CL2518.Contig3_All	9.53667	2.37667	0.0633333	0.116667	PREDICTED: acyl-CoA--sterol O-acyltransferase 1-like isoform X1 [Ipomoea nil]
2	CL2525.Contig2_All	2.37667	0.443333	0.833333	0.196667	PREDICTED: systemin receptor SR160-like [Ipomoea nil]
2	CL2553.Contig4_All	10.85	0.523333	4.30333	1.97333	PREDICTED: mRNA-capping enzyme-like isoform X2 [Ipomoea nil]
2	CL259.Contig13_All	2.29333	0	0	0	PREDICTED: transcription factor TGA2.2-like [Ipomoea nil] >XP_019165967.1 PREDICTED: transcription factor TGA2.2-like [Ipomoea nil]
2	CL2593.Contig2_All	28.6967	3.59	7.24333	11.3933	PREDICTED: 26S proteasome non-ATPase regulatory subunit 4 homolog [Ipomoea nil] >XP_019177455.1 PREDICTED: 26S proteasome non-ATPase regulatory subunit 4 homolog [Ipomoea nil]
2	CL2608.Contig1_All	23.85	3.50667	5.62333	1.61667	PREDICTED: homeobox-leucine zipper protein HAT5-like isoform X1 [Ipomoea nil]
2	CL2669.Contig5_All	17.16	3.78	2.72667	3.56667	PREDICTED: ferrochelatase-2, chloroplastic isoform X3 [Ipomoea nil]
2	CL2681.Contig2_All	8.36	2.05333	4.26333	4.29667	PREDICTED: protein DOWNSTREAM OF FLC-like [Ipomoea nil]
2	CL2717.Contig18_All	9.67	0.596667	3.55333	1.49	hypothetical protein DM860_010217 [Cuscuta australis]
2	CL2717.Contig5_All	36.7233	0.0433333	1.44	0.0933333	PREDICTED: protein ECERIFERUM 3-like [Ipomoea nil] >XP_019155784.1 PREDICTED: protein ECERIFERUM 3-like [Ipomoea nil] >XP_019155785.1 PREDICTED: protein ECERIFERUM 3-like [Ipomoea nil]
2	CL2717.Contig8_All	104.357	0	18.07	4.42	PREDICTED: protein ECERIFERUM 3-like [Ipomoea nil] >XP_019155784.1 PREDICTED: protein ECERIFERUM 3-like [Ipomoea nil] >XP_019155785.1 PREDICTED: protein ECERIFERUM 3-like [Ipomoea nil]
2	CL272.Contig2_All	3.90333	0	0	0	PREDICTED: CSC1-like protein RXW8 isoform X2 [Ipomoea nil]
2	CL2722.Contig2_All	4.27	0.46	0.843333	0
2	CL2729.Contig3_All	23.3467	0.976667	5.76	3.88333	PREDICTED: testis-expressed sequence 2 protein-like [Ipomoea nil]
2	CL2740.Contig4_All	64.31	12.7433	0	0.03	hypothetical protein PHYPA_025713, partial [Physcomitrella patens]
2	CL2747.Contig1_All	5.16333	0.953333	0.516667	0.85	PREDICTED: topless-related protein 4-like isoform X2 [Ipomoea nil]
2	CL2792.Contig2_All	9.33333	0.786667	1.05333	0.39	PREDICTED: glutathione S-transferase F11-like [Ipomoea nil]
2	CL2816.Contig4_All	1.62667	0.123333	0	0.446667	PREDICTED: ubiquitin carboxyl-terminal hydrolase 23-like [Ipomoea nil]
2	CL2857.Contig5_All	3.05	0	0.27	0.126667	PREDICTED: acyl-coenzyme A oxidase 3, peroxisomal-like [Ipomoea nil]
2	CL287.Contig10_All	3.37	0.63	1.13	0.32	PREDICTED: uncharacterized protein LOC109158283 [Ipomoea nil]
2	CL287.Contig3_All	7.37	1.45333	3.55333	1.3	PREDICTED: uncharacterized protein LOC109158283 [Ipomoea nil]
2	CL289.Contig43_All	23.76	5.50333	11.7767	8.68667	PREDICTED: F-box/kelch-repeat protein At1g55270-like [Ipomoea nil] >XP_019155122.1 PREDICTED: F-box/kelch-repeat protein At1g55270-like [Ipomoea nil]
2	CL2903.Contig1_All	23.3533	2.90667	2.17667	0.89	PREDICTED: MLO-like protein 4 isoform X1 [Ipomoea nil]
2	CL2911.Contig7_All	48.7433	4.02	0.776667	0	PREDICTED: cytochrome P450 81E8-like isoform X1 [Ipomoea nil]
2	CL2924.Contig3_All	12.93	2.87	0.403333	0.73	PREDICTED: probable pectinesterase/pectinesterase inhibitor 34 [Erythranthe guttata]
2	CL2932.Contig6_All	3.4	0.716667	0.9	1.02667	PREDICTED: valine--tRNA ligase, mitochondrial 1-like [Ipomoea nil]
2	CL294.Contig51_All	6.87	1.62333	2.43333	3.19	PREDICTED: protein YIF1B-like [Ipomoea nil] >XP_019183799.1 PREDICTED: protein YIF1B-like [Ipomoea nil] >XP_019183800.1 PREDICTED: protein YIF1B-like [Ipomoea nil]
2	CL2948.Contig3_All	11.7133	1.81	2.20667	1.85	PREDICTED: uncharacterized protein LOC109149738 [Ipomoea nil]
2	CL2979.Contig1_All	22.09	4.59667	1.49333	0.963333	PREDICTED: 1-aminocyclopropane-1-carboxylate oxidase 3-like [Ipomoea nil]
2	CL2984.Contig3_All	29.4267	4.63667	12.1933	5.58667	PREDICTED: probable aldehyde dehydrogenase [Ipomoea nil] >XP_019198146.1 PREDICTED: probable aldehyde dehydrogenase [Ipomoea nil]
2	CL3.Contig14_All	9.96	1.92333	1.68667	0.393333	Adhesive plaque matrix protein [Symbiodinium microadriaticum]
2	CL3.Contig5_All	16.53	1.98333	1.72667	0.4	PREDICTED: glutathione S-transferase zeta class-like [Ipomoea nil]
2	CL3003.Contig1_All	47.0033	9.19	3.33667	0.326667	PREDICTED: uncharacterized protein LOC109156066 [Ipomoea nil]
2	CL3037.Contig8_All	1.82333	0	0	0	PREDICTED: target of Myb protein 1-like [Ipomoea nil]
2	CL3073.Contig22_All	3.8	0	0.0966667	0.03	PREDICTED: CBS domain-containing protein CBSX6 [Ipomoea nil]
2	CL3089.Contig3_All	3.23667	0.683333	0.426667	0.586667	PREDICTED: protein MOR1-like [Ipomoea nil]
2	CL31.Contig2_All	8.51	1.31667	1.37	0.16	PREDICTED: uncharacterized protein LOC109190526 [Ipomoea nil]
2	CL3110.Contig17_All	8.77	0.96	1.59333	0.876667	PREDICTED: uncharacterized WD repeat-containing protein C2A9.03-like [Ipomoea nil]
2	CL3110.Contig8_All	7.55667	0.896667	2.55667	1.49	PREDICTED: uncharacterized WD repeat-containing protein C2A9.03-like [Ipomoea nil]
2	CL3239.Contig2_All	22.0167	4.10667	1.72667	0.606667	PREDICTED: deSI-like protein At4g17486 [Ipomoea nil]
2	CL3241.Contig2_All	9.26	0	0.296667	0.43
2	CL3245.Contig1_All	10.8267	1.25	4.4	0.206667
2	CL3273.Contig2_All	5.18333	0.723333	2.32333	1.09333	PREDICTED: peroxisome biogenesis protein 5 [Ipomoea nil]
2	CL3304.Contig4_All	2.46	0	0.46	0.16	hypothetical protein DM860_014458 [Cuscuta australis]
2	CL336.Contig5_All	3.26	0.696667	0.433333	0.0966667	PREDICTED: probable pectin methyltransferase QUA2 [Ipomoea nil]
2	CL3416.Contig1_All	1.63	0.18	0.06	0.0533333	PREDICTED: ABSCISIC ACID-INSENSITIVE 5-like protein 7 [Ipomoea nil]
2	CL3502.Contig3_All	2.34333	0.363333	0.11	0.0866667	PREDICTED: ABC transporter G family member 24-like isoform X1 [Ipomoea nil]
2	CL352.Contig1_All	11.84	2.52667	6.22667	5.04333	PREDICTED: uncharacterized protein LOC109158299 [Ipomoea nil] >XP_019161765.1 PREDICTED: uncharacterized protein LOC109158299 [Ipomoea nil]
2	CL3577.Contig7_All	1.86333	0.0666667	0.54	0.18	PREDICTED: uncharacterized protein LOC109163646 [Ipomoea nil]
2	CL36.Contig28_All	4.55	0.393333	0.07	0	PREDICTED: sugar transporter ERD6-like 7 [Nicotiana sylvestris] >XP_016462907.1 PREDICTED: sugar transporter ERD6-like 7 [Nicotiana tabacum]
2	CL3626.Contig2_All	3.19333	0.28	0.356667	0.4	PREDICTED: proline dehydrogenase 2, mitochondrial-like [Ipomoea nil]
2	CL3641.Contig8_All	1.05333	0	0	0.353333	PREDICTED: D-glycerate 3-kinase, chloroplastic [Ipomoea nil]
2	CL365.Contig2_All	17.1533	0	2.64667	0.436667	PREDICTED: uncharacterized protein LOC109190987 isoform X2 [Ipomoea nil]
2	CL366.Contig14_All	2.15	0.103333	0.873333	0.226667	PREDICTED: ribosomal RNA-processing protein 8 [Ipomoea nil]
2	CL3661.Contig1_All	17.3933	0.596667	3.61333	4.77333	PREDICTED: uncharacterized protein LOC109169103 [Ipomoea nil]
2	CL3719.Contig2_All	18.81	1.73667	1.84	4.58667	hypothetical protein DM860_001409 [Cuscuta australis]
2	CL38.Contig1_All	5.7	0.943333	1.98667	1.81	PREDICTED: nucleolin-like isoform X2 [Ipomoea nil]
2	CL3833.Contig1_All	36.2033	8.23333	13.2467	15.92	PREDICTED: glycerophosphodiester phosphodiesterase GDPD1, chloroplastic-like [Ipomoea nil]
2	CL3840.Contig1_All	5.01667	1.03667	0.573333	0.343333	PREDICTED: 17.4 kDa class III heat shock protein [Ipomoea nil] >XP_019198343.1 PREDICTED: 17.4 kDa class III heat shock protein [Ipomoea nil]
2	CL3840.Contig2_All	7.77667	1.71667	1.07667	3.58333	PREDICTED: 17.4 kDa class III heat shock protein [Ipomoea nil] >XP_019198343.1 PREDICTED: 17.4 kDa class III heat shock protein [Ipomoea nil]
2	CL39.Contig3_All	31.61	6.08333	11.21	0.143333	PREDICTED: protein MALE DISCOVERER 2-like isoform X1 [Ipomoea nil] >XP_019166719.1 PREDICTED: protein MALE DISCOVERER 2-like isoform X1 [Ipomoea nil] >XP_019166720.1 PREDICTED: protein MALE DISCOVERER 2-like isoform X1 [Ipomoea nil]
2	CL395.Contig29_All	10.72	0.37	0	0.456667	PREDICTED: uncharacterized methyltransferase At1g78140, chloroplastic [Ipomoea nil]
2	CL396.Contig88_All	1.55667	0.0733333	0	0	PREDICTED: putative beta-glucosidase 41 [Ipomoea nil]
2	CL397.Contig3_All	6.55	1.48667	2.23	1.23333	PREDICTED: protein MALE DISCOVERER 2-like isoform X3 [Ipomoea nil]
2	CL397.Contig4_All	6.34	1.38	1.84	2.01	PREDICTED: protein MALE DISCOVERER 2-like isoform X3 [Ipomoea nil]
2	CL4043.Contig2_All	3.37667	0.103333	0.443333	0.37	PREDICTED: mannitol dehydrogenase-like [Ipomoea nil]
2	CL4043.Contig4_All	39.6233	2.29667	6.43667	11.6667	probable mannitol dehydrogenase [Populus trichocarpa] >PNT19928.2 hypothetical protein POPTR_009G062800 [Populus trichocarpa]
2	CL4068.Contig2_All	33.79	5.01667	2.39	10.3133	PREDICTED: uncharacterized protein LOC109181231 [Ipomoea nil]
2	CL409.Contig10_All	41.8933	9.01	8.26	0.0533333	PREDICTED: beta-galactosidase-like [Ipomoea nil] >XP_019198529.1 PREDICTED: beta-galactosidase-like [Ipomoea nil]
2	CL4136.Contig1_All	1.43667	0.213333	0.0366667	0	PREDICTED: protein kinase byr2-like [Ipomoea nil]
2	CL4153.Contig2_All	1.34333	0	0	0.246667	PREDICTED: succinate dehydrogenase subunit 3-1, mitochondrial-like [Ipomoea nil]
2	CL4193.Contig8_All	11.7733	2.58667	5.38	0.916667	PREDICTED: pre-mRNA-splicing factor CWC21-like [Ipomoea nil]
2	CL4197.Contig2_All	15.1433	2.15667	1.46333	1.20667	formin-like protein 20 isoform X1 [Ricinus communis] >EEF47822.1 conserved hypothetical protein [Ricinus communis]
2	CL4237.Contig3_All	8.46333	0.0433333	0.103333	0	PREDICTED: hepatocyte growth factor-regulated tyrosine kinase substrate [Ipomoea nil]
2	CL4237.Contig5_All	1.62667	0	0	0	PREDICTED: hepatocyte growth factor-regulated tyrosine kinase substrate [Ipomoea nil]
2	CL4237.Contig7_All	2.56667	0.27	0	0	PREDICTED: hepatocyte growth factor-regulated tyrosine kinase substrate [Ipomoea nil]
2	CL4237.Contig8_All	1.6	0	0	0	PREDICTED: hepatocyte growth factor-regulated tyrosine kinase substrate [Ipomoea nil]
2	CL4252.Contig6_All	4.27667	0	0.0566667	0	PREDICTED: ATP-dependent Clp protease ATP-binding subunit CLPT1, chloroplastic-like [Ipomoea nil]
2	CL4295.Contig14_All	1.61333	0	0.446667	0.31	PREDICTED: uncharacterized protein LOC109153067 [Ipomoea nil]
2	CL4295.Contig4_All	12.0067	1.47333	2.84	3.61667	PREDICTED: uncharacterized protein LOC109153067 [Ipomoea nil]
2	CL4344.Contig3_All	37.11	0.17	5.80667	8.51667	PREDICTED: ankyrin repeat domain-containing protein 2B-like [Ipomoea nil]
2	CL44.Contig3_All	7.55	1.46667	0.22	0.316667	PREDICTED: phosphatidylcholine transfer protein-like isoform X3 [Ipomoea nil]
2	CL4414.Contig4_All	108.76	21.9267	12.2633	8.42	PREDICTED: CBS domain-containing protein CBSX1, chloroplastic-like [Ipomoea nil]
2	CL4453.Contig2_All	3.79333	0.566667	1.32667	1.27333	PREDICTED: F-box protein At1g47056-like [Ipomoea nil]
2	CL4467.Contig2_All	32.6667	4.9	0	0	PREDICTED: vacuolar cation/proton exchanger 3-like [Ipomoea nil]
2	CL449.Contig2_All	1.36667	0.0133333	0.176667	0.00333333	PREDICTED: serine/arginine-rich splicing factor SR45a-like isoform X1 [Ipomoea nil]
2	CL4546.Contig10_All	29.7733	7.44667	2.18	0.863333	PREDICTED: uncharacterized protein LOC109175609 isoform X3 [Ipomoea nil]
2	CL4546.Contig5_All	4.04	0.0766667	0.19	0	PREDICTED: uncharacterized protein LOC109175609 isoform X5 [Ipomoea nil]
2	CL4546.Contig6_All	2.90667	0.223333	0.0933333	0	PREDICTED: uncharacterized protein LOC109175609 isoform X5 [Ipomoea nil]
2	CL4549.Contig2_All	12.06	2.68	0.98	0.243333	PREDICTED: probable transcriptional regulator SLK2 [Ipomoea nil]
2	CL457.Contig13_All	2.78333	0	0	0	PREDICTED: F-box/FBD/LRR-repeat protein At1g13570-like [Ipomoea nil]
2	CL457.Contig26_All	1.63667	0.336667	0.58	0.55	PREDICTED: F-box/FBD/LRR-repeat protein At1g13570-like isoform X1 [Ipomoea nil]
2	CL4570.Contig11_All	3.87333	0.66	0.25	0.243333	PREDICTED: cytochrome P450 94A2-like [Ipomoea nil] >XP_019168395.1 PREDICTED: cytochrome P450 94A2-like [Ipomoea nil]
2	CL460.Contig3_All	1.27667	0.08	0.0466667	0.04	PREDICTED: exonuclease mut-7 homolog [Ipomoea nil]
2	CL47.Contig25_All	2.21	0.0233333	0.626667	0.286667	PREDICTED: protein SHOOT GRAVITROPISM 6 isoform X1 [Ipomoea nil]
2	CL473.Contig8_All	3.29	0.376667	1.15	0.376667	PREDICTED: NAC domain-containing protein 76-like isoform X2 [Ipomoea nil] >XP_019161645.1 PREDICTED: NAC domain-containing protein 76-like [Ipomoea nil]
2	CL4738.Contig2_All	11.2567	2.41333	0	0	PREDICTED: myb family transcription factor EFM-like [Ipomoea nil]
2	CL4741.Contig8_All	11.0867	1.17333	0.323333	0	PREDICTED: protein EARLY-RESPONSIVE TO DEHYDRATION 7, chloroplastic-like [Ipomoea nil] >XP_019165230.1 PREDICTED: protein EARLY-RESPONSIVE TO DEHYDRATION 7, chloroplastic-like [Ipomoea nil]
2	CL4753.Contig8_All	1.96667	0.206667	0.00333333	0	PREDICTED: B3 domain-containing protein At5g42700-like [Ipomoea nil]
2	CL476.Contig8_All	1.12333	0.106667	0.24	0.106667	PREDICTED: metacaspase-1-like [Ipomoea nil]
2	CL4775.Contig3_All	2.30667	0.29	0.0366667	0	PREDICTED: uncharacterized protein LOC109151231 isoform X1 [Ipomoea nil]
2	CL4775.Contig5_All	1.56	0.34	0.0233333	0.0433333	PREDICTED: uncharacterized protein LOC109151231 isoform X3 [Ipomoea nil]
2	CL48.Contig14_All	3.74667	0.71	0	0	PREDICTED: uncharacterized protein LOC109165328 [Ipomoea nil] >XP_019169587.1 PREDICTED: uncharacterized protein LOC109165328 [Ipomoea nil]
2	CL48.Contig1_All	1.41667	0.0633333	0.5	0.176667	PREDICTED: uncharacterized protein LOC109165328 [Ipomoea nil] >XP_019169587.1 PREDICTED: uncharacterized protein LOC109165328 [Ipomoea nil]
2	CL48.Contig22_All	9.01	0	0	0	PREDICTED: uncharacterized protein LOC109165328 [Ipomoea nil] >XP_019169587.1 PREDICTED: uncharacterized protein LOC109165328 [Ipomoea nil]
2	CL481.Contig10_All	6.72	0.326667	0.996667	0.703333	PREDICTED: 5-formyltetrahydrofolate cyclo-ligase-like protein COG0212 [Ipomoea nil]
2	CL481.Contig3_All	1.58	0	0.00333333	0.136667	PREDICTED: 5-formyltetrahydrofolate cyclo-ligase-like protein COG0212 [Ipomoea nil]
2	CL4838.Contig1_All	8.99	1.50667	4.74333	2.85	PREDICTED: glycosyltransferase family protein 64 protein C5-like [Ipomoea nil]
2	CL4838.Contig3_All	9.42667	0	0.1	0	PREDICTED: glycosyltransferase family protein 64 protein C5-like [Ipomoea nil]
2	CL4864.Contig2_All	6.03333	1.29333	1.39333	0.406667	PREDICTED: abscisic acid 8'-hydroxylase 1-like [Nicotiana tomentosiformis] >XP_016513066.1 PREDICTED: abscisic acid 8'-hydroxylase 1-like [Nicotiana tabacum]
2	CL487.Contig11_All	1.50667	0	0	0	PREDICTED: 65-kDa microtubule-associated protein 6-like [Ipomoea nil]
2	CL488.Contig7_All	1.48	0	0	0	PREDICTED: PITH domain-containing protein 1 [Ipomoea nil]
2	CL49.Contig24_All	7.37333	0	0	0	PREDICTED: maf-like protein DDB_G0281937 isoform X3 [Ipomoea nil]
2	CL4901.Contig7_All	15.5	1.94	4.53333	1.11	PREDICTED: F-box protein 7 [Ipomoea nil] >XP_019196588.1 PREDICTED: F-box protein 7 [Ipomoea nil] >XP_019196589.1 PREDICTED: F-box protein 7 [Ipomoea nil] >XP_019196590.1 PREDICTED: F-box protein 7 [Ipomoea nil] >XP_019196591.1 PREDICTED: F-box protein 7 [Ipomoea nil]
2	CL4907.Contig2_All	2.79	0.353333	1.15	0.46	PREDICTED: putative late blight resistance protein homolog R1B-12 isoform X1 [Ipomoea nil]
2	CL4911.Contig2_All	4.86	0.0766667	0.08	0.08	PREDICTED: CRIB domain-containing protein RIC4-like [Ipomoea nil]
2	CL5004.Contig1_All	25.42	3.30333	3.55667	7.39333	PREDICTED: xyloglucan endotransglucosylase/hydrolase protein 24-like [Ipomoea nil]
2	CL5004.Contig2_All	30.8067	2.87	6.00667	11.88	PREDICTED: xyloglucan endotransglucosylase/hydrolase protein 24-like [Ipomoea nil]
2	CL5004.Contig3_All	23.7433	2.82667	4.23	6.92333	PREDICTED: xyloglucan endotransglucosylase/hydrolase protein 24-like [Ipomoea nil]
2	CL5004.Contig6_All	114.337	25.2867	51.8033	23.0333	PREDICTED: xyloglucan endotransglucosylase/hydrolase protein 24-like [Ipomoea nil]
2	CL5008.Contig1_All	2.23667	0.51	0.52	0.69	PREDICTED: protein TOPLESS-like isoform X1 [Ipomoea nil]
2	CL5078.Contig9_All	2.06333	0.386667	0	0.333333
2	CL513.Contig11_All	5.04667	0.84	0.386667	0	PREDICTED: receptor-like serine/threonine-protein kinase SD1-8 isoform X2 [Ipomoea nil]
2	CL516.Contig12_All	3.47	0.01	0	0	PREDICTED: phosphatidylinositol:ceramide inositolphosphotransferase 1-like [Ipomoea nil]
2	CL517.Contig37_All	1.22	0.173333	0	0	PREDICTED: uncharacterized protein At1g26090, chloroplastic [Ipomoea nil] >XP_019180059.1 PREDICTED: uncharacterized protein At1g26090, chloroplastic [Ipomoea nil]
2	CL5175.Contig27_All	14.61	3.50333	3.15333	0.126667	PREDICTED: uncharacterized protein LOC109149406 isoform X2 [Ipomoea nil]
2	CL5175.Contig32_All	5.63	0.27	0.263333	0.03	PREDICTED: uncharacterized protein LOC109149406 isoform X2 [Ipomoea nil]
2	CL5175.Contig9_All	283.853	58.97	103.52	44.4667	PREDICTED: uncharacterized protein LOC109149406 isoform X2 [Ipomoea nil]
2	CL518.Contig67_All	2.46	0	0	0	PREDICTED: branched-chain-amino-acid aminotransferase-like protein 2 [Ipomoea nil]
2	CL5206.Contig9_All	337.517	75.7433	35.7667	16.0367	PREDICTED: vacuolar amino acid transporter 1 isoform X1 [Ipomoea nil]
2	CL5210.Contig2_All	8.91	1.97667	1.09667	0.386667	hypothetical protein A4A49_38953 [Nicotiana attenuata]
2	CL5212.Contig7_All	8.12333	1.27333	4.33	2.71	PREDICTED: mediator of RNA polymerase II transcription subunit 31-like [Ipomoea nil]
2	CL5253.Contig4_All	2.43	0.253333	0.903333	0.21	hypothetical protein DM860_007374 [Cuscuta australis]
2	CL5296.Contig11_All	12.7267	0.426667	0.913333	2.29667	PREDICTED: aspartate aminotransferase, cytoplasmic [Ipomoea nil]
2	CL5346.Contig2_All	205.597	27.7533	54.3667	32.94	PREDICTED: oxysterol-binding protein-related protein 3A [Nicotiana attenuata] >OIS97961.1 oxysterol-binding protein-related protein 3c [Nicotiana attenuata]
2	CL5372.Contig2_All	196.267	40.8867	18.8867	8.45667	PREDICTED: auxin-responsive protein SAUR50-like [Ipomoea nil]
2	CL5407.Contig7_All	3.77667	0.793333	0.596667	0.75	PREDICTED: probable ubiquitin-like-specific protease 2A isoform X1 [Ipomoea nil]
2	CL5424.Contig1_All	3.20667	0.546667	1.10667	0.403333	PREDICTED: probable xyloglucan endotransglucosylase/hydrolase protein 26 [Ipomoea nil] >XP_019156505.1 PREDICTED: probable xyloglucan endotransglucosylase/hydrolase protein 26 [Ipomoea nil]
2	CL5424.Contig2_All	22.5833	3.81	0.623333	1.17333	PREDICTED: probable xyloglucan endotransglucosylase/hydrolase protein 26 [Ipomoea nil] >XP_019156505.1 PREDICTED: probable xyloglucan endotransglucosylase/hydrolase protein 26 [Ipomoea nil]
2	CL5426.Contig2_All	109.867	15.8267	8.18	4.49333	PREDICTED: pectinesterase 3-like [Ipomoea nil]
2	CL5456.Contig2_All	40.9967	10.0467	10.6933	7.66	PREDICTED: probable calcium-binding protein CML45 [Ipomoea nil] >XP_019157019.1 PREDICTED: probable calcium-binding protein CML45 [Ipomoea nil]
2	CL5464.Contig2_All	13.3267	0.0166667	2.73333	2.04333	PREDICTED: uncharacterized protein LOC109168380 [Ipomoea nil] >XP_019172942.1 PREDICTED: uncharacterized protein LOC109168380 [Ipomoea nil]
2	CL5470.Contig1_All	19.1733	0.65	0.613333	1.27	PREDICTED: eukaryotic translation initiation factor 3 subunit K isoform X1 [Ipomoea nil]
2	CL553.Contig2_All	10.99	0.206667	0.563333	0.6	PREDICTED: probable peroxygenase 5 [Ipomoea nil]
2	CL5583.Contig4_All	2.40333	0	0.336667	0.36	PREDICTED: uncharacterized protein LOC109172259 [Ipomoea nil] >XP_019176964.1 PREDICTED: uncharacterized protein LOC109172259 [Ipomoea nil]
2	CL5650.Contig2_All	292.14	62.2767	33.61	5.66667	PREDICTED: CBL-interacting protein kinase 5 [Ipomoea nil]
2	CL5658.Contig4_All	3.58667	0.556667	0.906667	0.906667	PREDICTED: protoheme IX farnesyltransferase, mitochondrial [Ipomoea nil]
2	CL5676.Contig1_All	126.853	16.5333	2.49	2.38667	hypothetical protein DM860_001711 [Cuscuta australis]
2	CL5676.Contig3_All	4.15333	0.74	0	0	PREDICTED: 3-ketoacyl-CoA synthase 20-like [Ipomoea nil]
2	CL5747.Contig2_All	10.6533	1.85667	1.54667	0.41	PREDICTED: zinc finger CCCH domain-containing protein 49-like [Ipomoea nil]
2	CL5761.Contig2_All	9.16	2.06333	0.35	0.256667	hypothetical protein DM860_010583 [Cuscuta australis]
2	CL5777.Contig2_All	16.4833	3.39667	2.91667	1.2	PREDICTED: probable receptor-like protein kinase At5g47070 [Ipomoea nil]
2	CL5778.Contig13_All	8.29333	0.596667	1.12	0.536667	PREDICTED: probable tyrosine-protein phosphatase At1g05000 isoform X1 [Ipomoea nil]
2	CL5778.Contig9_All	1.12333	0	0.163333	0.0966667	PREDICTED: probable tyrosine-protein phosphatase At1g05000 isoform X1 [Ipomoea nil]
2	CL578.Contig9_All	1.14	0.04	0	0	PREDICTED: phospholipase D zeta 1-like isoform X1 [Ipomoea nil]
2	CL5783.Contig4_All	7.63667	1.41	3.09333	3.37333	PREDICTED: uncharacterized protein LOC109190204 [Ipomoea nil]
2	CL5786.Contig1_All	1.48	0.236667	0.556667	0.253333	PREDICTED: protein POLLEN DEFECTIVE IN GUIDANCE 1 [Ipomoea nil]
2	CL5865.Contig3_All	3.88	0.586667	1.03	0.333333	PREDICTED: betaine aldehyde dehydrogenase 1, chloroplastic-like [Ipomoea nil]
2	CL5937.Contig2_All	63.8633	9.28667	11.29	10.08	PREDICTED: ATP synthase subunit delta', mitochondrial-like [Ipomoea nil]
2	CL5948.Contig2_All	2.35667	0.536667	0.2	0	PREDICTED: NAC domain-containing protein 17-like isoform X1 [Ipomoea nil]
2	CL595.Contig18_All	4.58	0.07	0	0.0466667	PREDICTED: scopoletin glucosyltransferase-like [Ipomoea nil]
2	CL595.Contig1_All	2.95667	0.0133333	0	0.293333	PREDICTED: scopoletin glucosyltransferase-like [Ipomoea nil]
2	CL60.Contig30_All	81.9533	17.5567	41.1067	39.45	PREDICTED: NADPH--cytochrome P450 reductase-like [Ipomoea nil]
2	CL602.Contig2_All	5.08333	0.996667	0	0	PREDICTED: calcium-transporting ATPase 10, plasma membrane-type-like isoform X1 [Ipomoea nil] >XP_019177914.1 PREDICTED: calcium-transporting ATPase 10, plasma membrane-type-like isoform X1 [Ipomoea nil] >XP_019177915.1 PREDICTED: calcium-transporting ATPase 10, plasma membrane-type-like isoform X1 [Ipomoea nil] >XP_019177917.1 PREDICTED: calcium-transporting ATPase 10, plasma membrane-type-like …
2	CL6035.Contig2_All	15.0767	2.74	5.40333	0.6	PREDICTED: aldehyde dehydrogenase [Ipomoea nil]
2	CL6035.Contig4_All	52.8167	6.98333	12.0167	2.19667	PREDICTED: aldehyde dehydrogenase [Nicotiana tomentosiformis]
2	CL6035.Contig7_All	17.9367	3.18667	5.75333	1.04	PREDICTED: aldehyde dehydrogenase [Ipomoea nil]
2	CL6035.Contig9_All	2016.05	326.393	489.39	48.8333	PREDICTED: aldehyde dehydrogenase [Nicotiana attenuata] >OIT02388.1 aldehyde dehydrogenase family 3 member h1 [Nicotiana attenuata]
2	CL6152.Contig1_All	7.95	1.60667	4.11333	1.58667	PREDICTED: protein LAZ1 homolog 1 [Ipomoea nil] >XP_019196818.1 PREDICTED: protein LAZ1 homolog 1 [Ipomoea nil]
2	CL6158.Contig1_All	11.0767	2.67333	0.02	0.76	PREDICTED: leucine-rich repeat extensin-like protein 3 [Ipomoea nil]
2	CL6161.Contig1_All	31.5267	7.04667	11.4	0	PREDICTED: uncharacterized protein LOC109169613 [Ipomoea nil]
2	CL6216.Contig1_All	1.35667	0.0733333	0.123333	0	PREDICTED: cingulin-like isoform X2 [Ipomoea nil]
2	CL6238.Contig3_All	64.6967	2.2	1.18333	0.63	PREDICTED: beta-xylosidase/alpha-L-arabinofuranosidase 2-like [Ipomoea nil]
2	CL6238.Contig4_All	135.303	14.7833	7.28667	4.19333	PREDICTED: beta-xylosidase/alpha-L-arabinofuranosidase 2-like [Ipomoea nil]
2	CL6296.Contig1_All	14.3167	0.386667	0.556667	0.213333	PREDICTED: protein ENHANCED DISEASE RESISTANCE 2 [Ipomoea nil]
2	CL6313.Contig1_All	3.04333	0.553333	0.233333	0.37	PREDICTED: uncharacterized protein LOC109151076 [Ipomoea nil]
2	CL635.Contig21_All	11.1967	1.92333	3.07667	0	PREDICTED: sugar transporter ERD6-like 5 isoform X2 [Ipomoea nil]
2	CL635.Contig30_All	27.1933	0.746667	1.44333	0.02	PREDICTED: sugar transporter ERD6-like 5 isoform X2 [Ipomoea nil]
2	CL635.Contig42_All	1.84333	0	0.306667	0	PREDICTED: aspartate--tRNA ligase 2, cytoplasmic-like [Ipomoea nil] >XP_019151606.1 PREDICTED: aspartate--tRNA ligase 2, cytoplasmic-like [Ipomoea nil] >XP_019151607.1 PREDICTED: aspartate--tRNA ligase 2, cytoplasmic-like [Ipomoea nil]
2	CL635.Contig62_All	41.16	1.33	17.3967	0	PREDICTED: aspartate--tRNA ligase 2, cytoplasmic-like [Ipomoea nil] >XP_019151606.1 PREDICTED: aspartate--tRNA ligase 2, cytoplasmic-like [Ipomoea nil] >XP_019151607.1 PREDICTED: aspartate--tRNA ligase 2, cytoplasmic-like [Ipomoea nil]
2	CL635.Contig63_All	4.89	0	0	0	PREDICTED: aspartate--tRNA ligase 2, cytoplasmic-like [Ipomoea nil] >XP_019151606.1 PREDICTED: aspartate--tRNA ligase 2, cytoplasmic-like [Ipomoea nil] >XP_019151607.1 PREDICTED: aspartate--tRNA ligase 2, cytoplasmic-like [Ipomoea nil]
2	CL6375.Contig2_All	3.27667	0.593333	0.436667	0.18	PREDICTED: pectin acetylesterase 11-like [Ipomoea nil]
2	CL6389.Contig1_All	1.46667	0.18	0.126667	0.226667	PREDICTED: ninja-family protein mc410-like [Ipomoea nil] >XP_019192622.1 PREDICTED: ninja-family protein mc410-like [Ipomoea nil]
2	CL6411.Contig4_All	132.69	25.8633	26.1867	12.1267	PREDICTED: 36.4 kDa proline-rich protein-like isoform X2 [Ipomoea nil]
2	CL6427.Contig7_All	25.45	4.82667	10.8533	4.29333	PREDICTED: serine/threonine-protein phosphatase 2A 65 kDa regulatory subunit A beta isoform [Nicotiana tomentosiformis] >XP_009606531.1 PREDICTED: serine/threonine-protein phosphatase 2A 65 kDa regulatory subunit A beta isoform [Nicotiana tomentosiformis] >XP_016490654.1 PREDICTED: serine/threonine-protein phosphatase 2A 65 kDa regulatory subunit A beta isoform [Nicotiana tabacum]
2	CL6490.Contig3_All	9.31	1.74	0.18	0.25	PREDICTED: cyclin-dependent kinase inhibitor 4-like [Ipomoea nil]
2	CL651.Contig13_All	1.97667	0	0	0.05	PREDICTED: protein TIFY 4B-like [Ipomoea nil]
2	CL651.Contig16_All	2.30667	0.403333	0.12	0.0366667	PREDICTED: protein TIFY 4B-like [Ipomoea nil]
2	CL651.Contig4_All	5.04	0.533333	0.0433333	0.146667	PREDICTED: protein TIFY 4B-like [Ipomoea nil]
2	CL6612.Contig1_All	142.597	32.4367	40.1267	57.95	PREDICTED: ethylene-responsive transcription factor RAP2-4-like [Ipomoea nil]
2	CL6617.Contig3_All	12.36	2.14667	1.12333	0.0733333	PREDICTED: protein PLANT CADMIUM RESISTANCE 2-like [Ipomoea nil]
2	CL6626.Contig1_All	7.10667	0.0866667	0.0433333	0	PREDICTED: mavicyanin-like [Ipomoea nil] >XP_019171527.1 PREDICTED: mavicyanin-like [Ipomoea nil]
2	CL679.Contig11_All	2.32	0	0	0	PREDICTED: uncharacterized protein LOC109170659 [Ipomoea nil]
2	CL679.Contig19_All	3.84667	0	0	0	PREDICTED: uncharacterized protein LOC109170659 [Ipomoea nil]
2	CL679.Contig39_All	1.61333	0	0.0233333	0	PREDICTED: uncharacterized protein LOC109170659 [Ipomoea nil]
2	CL6806.Contig2_All	11.57	1.65	4.62667	2.84667	PREDICTED: coatomer subunit delta [Ipomoea nil]
2	CL6855.Contig1_All	2.98333	0.603333	0.106667	0.0466667	PREDICTED: transcription factor BPE isoform X2 [Beta vulgaris subsp. vulgaris]
2	CL6855.Contig3_All	6.61333	1.49333	0.746667	0.0266667	PREDICTED: transcription factor bHLH79-like [Ipomoea nil]
2	CL6855.Contig4_All	1.97	0.123333	0.293333	0	PREDICTED: transcription factor bHLH79-like [Ipomoea nil]
2	CL7026.Contig3_All	8.22667	1.79	2.13	1.01667	PREDICTED: non-specific lipid-transfer protein-like [Ipomoea nil]
2	CL7028.Contig1_All	2.91333	0.09	0.343333	0.0866667
2	CL705.Contig6_All	6.77	0	0	0	PREDICTED: pollen-specific leucine-rich repeat extensin-like protein 2 [Ipomoea nil]
2	CL7066.Contig4_All	4.19667	0.17	0.4	0.456667	PREDICTED: N-alpha-acetyltransferase 15, NatA auxiliary subunit-like [Ipomoea nil]
2	CL7139.Contig3_All	9.91667	2.01333	2.36667	3.09667	PREDICTED: protein BREVIS RADIX-like [Ipomoea nil] >XP_019153147.1 PREDICTED: protein BREVIS RADIX-like [Ipomoea nil]
2	CL7160.Contig1_All	3.37	0.726667	0.206667	0.0333333	endoglucanase 25 [Arachis duranensis] >XP_025613927.1 endoglucanase 25-like [Arachis hypogaea] >RYR76035.1 hypothetical protein Ahy_A01g000631 isoform B [Arachis hypogaea]
2	CL7308.Contig2_All	11.9533	2.93667	4.84333	1.43667	PREDICTED: BTB/POZ domain-containing protein At1g21780 [Ipomoea nil]
2	CL7362.Contig1_All	7.63	1.29667	0.48	0.203333	PREDICTED: serine/threonine-protein kinase HT1-like [Ipomoea nil]
2	CL7362.Contig2_All	56.0767	7.05667	1.61667	0.15	PREDICTED: serine/threonine-protein kinase HT1-like [Ipomoea nil]
2	CL744.Contig3_All	2.18667	0.133333	0.226667	0.06	PREDICTED: ER membrane protein complex subunit 2-A [Ipomoea nil]
2	CL7588.Contig3_All	9.63	1.85333	1.75333	2.69667	PREDICTED: NEDD8-conjugating enzyme Ubc12-like [Ipomoea nil] >XP_019182791.1 PREDICTED: NEDD8-conjugating enzyme Ubc12-like [Ipomoea nil]
2	CL7615.Contig1_All	2.65667	0	0.523333	0.313333	hypothetical protein DM860_004460 [Cuscuta australis]
2	CL7615.Contig3_All	7.93	1.64333	1.46333	1.27	hypothetical protein DM860_004460 [Cuscuta australis]
2	CL7618.Contig4_All	4.15667	0.646667	1.84	0
2	CL7642.Contig4_All	9.73667	2	0.946667	0.3	PREDICTED: putative ABC transporter C family member 15 [Nicotiana tomentosiformis]
2	CL77.Contig26_All	27.6833	0.87	6.53667	6.54667	PREDICTED: serine/threonine-protein kinase ATG1c-like isoform X1 [Ipomoea nil]
2	CL7882.Contig1_All	1.39667	0.133333	0.05	0	PREDICTED: uncharacterized protein LOC109161751 isoform X1 [Ipomoea nil]
2	CL793.Contig6_All	14.67	0	0	2.20667	PREDICTED: uncharacterized protein LOC109158954 [Ipomoea nil]
2	CL7933.Contig1_All	2.25	0	0	0	PREDICTED: U11/U12 small nuclear ribonucleoprotein 25 kDa protein isoform X1 [Ipomoea nil] >XP_019152486.1 PREDICTED: U11/U12 small nuclear ribonucleoprotein 25 kDa protein isoform X1 [Ipomoea nil] >XP_019152487.1 PREDICTED: U11/U12 small nuclear ribonucleoprotein 25 kDa protein isoform X1 [Ipomoea nil] >XP_019152488.1 PREDICTED: U11/U12 small nuclear ribonucleoprotein 25 kDa protein isoform X1 […
2	CL7933.Contig2_All	4.04333	0.0766667	0.04	0.0366667	PREDICTED: U11/U12 small nuclear ribonucleoprotein 25 kDa protein isoform X1 [Ipomoea nil] >XP_019152486.1 PREDICTED: U11/U12 small nuclear ribonucleoprotein 25 kDa protein isoform X1 [Ipomoea nil] >XP_019152487.1 PREDICTED: U11/U12 small nuclear ribonucleoprotein 25 kDa protein isoform X1 [Ipomoea nil] >XP_019152488.1 PREDICTED: U11/U12 small nuclear ribonucleoprotein 25 kDa protein isoform X1 […
2	CL7951.Contig1_All	3.41333	0.72	0.526667	0.143333	PREDICTED: deSI-like protein At4g17486 [Ipomoea nil]
2	CL7965.Contig1_All	3.81	0.143333	0.443333	0.13	PREDICTED: putative peptidyl-tRNA hydrolase PTRHD1 [Ipomoea nil]
2	CL8000.Contig1_All	2.49	0.553333	0.333333	0.206667	PREDICTED: fimbrin-2-like [Ipomoea nil]
2	CL8000.Contig2_All	18.3967	4.48	0.336667	0.49	PREDICTED: fimbrin-like protein 2 [Nicotiana sylvestris] >XP_009798716.1 PREDICTED: fimbrin-like protein 2 [Nicotiana sylvestris]
2	CL8015.Contig2_All	14.31	0.976667	0.613333	0.376667	PREDICTED: bZIP transcription factor 16-like isoform X1 [Ipomoea nil]
2	CL8036.Contig2_All	38.4867	6.31	5.21333	6.1	PREDICTED: pectinesterase 1 [Ipomoea nil]
2	CL8135.Contig2_All	76.0167	15.1167	12.13	31.16	PREDICTED: protein EXORDIUM-like [Ipomoea nil]
2	CL815.Contig2_All	90.96	20.33	45.6733	32.1067	PREDICTED: pectin acetylesterase 8-like [Ipomoea nil] >XP_019156705.1 PREDICTED: pectin acetylesterase 8-like [Ipomoea nil]
2	CL82.Contig1_All	21.5667	0	6.85333	0.21	PREDICTED: probable UDP-N-acetylglucosamine--peptide N-acetylglucosaminyltransferase SEC [Ipomoea nil] >XP_019179994.1 PREDICTED: probable UDP-N-acetylglucosamine--peptide N-acetylglucosaminyltransferase SEC [Ipomoea nil]
2	CL82.Contig23_All	17.3533	2.94667	6.36667	0.866667	PREDICTED: probable UDP-N-acetylglucosamine--peptide N-acetylglucosaminyltransferase SEC [Ipomoea nil] >XP_019179994.1 PREDICTED: probable UDP-N-acetylglucosamine--peptide N-acetylglucosaminyltransferase SEC [Ipomoea nil]
2	CL822.Contig2_All	1.27333	0	0	0.00666667	PREDICTED: serine/threonine-protein kinase SAPK3-like [Ipomoea nil]
2	CL8261.Contig1_All	24.3633	3.86	1.47333	0.39	PREDICTED: protein PHYTOCHROME KINASE SUBSTRATE 3-like isoform X1 [Ipomoea nil]
2	CL8303.Contig2_All	8.09667	1.94667	0.0933333	0.15	PREDICTED: hsp70-Hsp90 organizing protein 3-like [Ipomoea nil]
2	CL8342.Contig2_All	120.317	27.25	28.4633	0.146667	PREDICTED: uncharacterized protein LOC109174054 [Ipomoea nil]
2	CL8389.Contig2_All	3.10667	0.576667	1.19	0.75	PREDICTED: probable receptor-like protein kinase At2g42960 [Ipomoea nil] >XP_019159508.1 PREDICTED: probable receptor-like protein kinase At2g42960 [Ipomoea nil]
2	CL8410.Contig1_All	40.24	0	4.00333	1.74	PREDICTED: probable xyloglucan endotransglucosylase/hydrolase 1 [Ipomoea nil] >BAO57274.1 xyloglucan endotransglucosylase/hydrolase [Ipomoea nil]
2	CL8472.Contig2_All	6.83	1.32333	0.87	1.81333	PREDICTED: receptor protein kinase TMK1-like [Ipomoea nil]
2	CL8570.Contig2_All	92.2067	20.6433	2.52667	0.216667	PREDICTED: protein LONGIFOLIA 1-like [Ipomoea nil]
2	CL8618.Contig4_All	2.64	0.613333	0.246667	0.89	PREDICTED: 14-3-3 protein 4 [Ipomoea nil] >XP_019182786.1 PREDICTED: 14-3-3 protein 4 [Ipomoea nil] >XP_019182788.1 PREDICTED: 14-3-3 protein 4 [Ipomoea nil]
2	CL8625.Contig1_All	11.5667	1.06333	3.58667	1.26667	PREDICTED: L-type lectin-domain containing receptor kinase IV.1-like [Ipomoea nil]
2	CL863.Contig1_All	17.78	0	0.516667	0.393333	PREDICTED: ubiquitin receptor RAD23c-like [Ipomoea nil]
2	CL864.Contig1_All	34.9033	5.66333	2.06333	9.36333	PREDICTED: protein SGT1 homolog B-like [Ipomoea nil]
2	CL867.Contig5_All	2.38333	0	0	0	PREDICTED: ELF3-like protein 2 isoform X1 [Ipomoea nil]
2	CL8675.Contig10_All	7.89333	0.0133333	2.81667	1.11667	squalene monooxygenase-like [Sesamum indicum]
2	CL8675.Contig11_All	145.943	1.11333	8.31667	1.61333	squalene monooxygenase-like [Sesamum indicum]
2	CL8675.Contig12_All	2.49667	0.176667	0.0633333	0	squalene monooxygenase-like [Sesamum indicum]
2	CL8679.Contig1_All	9.23667	1.43333	0.496667	0.0766667	PREDICTED: uncharacterized protein LOC109189146 [Ipomoea nil] >XP_019195449.1 PREDICTED: uncharacterized protein LOC109189146 [Ipomoea nil] >XP_019195450.1 PREDICTED: uncharacterized protein LOC109189146 [Ipomoea nil] >XP_019195451.1 PREDICTED: uncharacterized protein LOC109189146 [Ipomoea nil] >XP_019195453.1 PREDICTED: uncharacterized protein LOC109189146 [Ipomoea nil] >XP_019195454.1 PREDICTED…
2	CL8679.Contig3_All	27.09	4.69	1.65	0.463333	PREDICTED: uncharacterized protein LOC109189146 [Ipomoea nil] >XP_019195449.1 PREDICTED: uncharacterized protein LOC109189146 [Ipomoea nil] >XP_019195450.1 PREDICTED: uncharacterized protein LOC109189146 [Ipomoea nil] >XP_019195451.1 PREDICTED: uncharacterized protein LOC109189146 [Ipomoea nil] >XP_019195453.1 PREDICTED: uncharacterized protein LOC109189146 [Ipomoea nil] >XP_019195454.1 PREDICTED…
2	CL8691.Contig1_All	3.85667	0.91	0.94	1.47	PREDICTED: methyltransferase-like protein 2 isoform X2 [Ipomoea nil]
2	CL881.Contig1_All	200.46	0.04	50.8367	7.99333	PREDICTED: anthocyanidin 3-O-glucosyltransferase 5-like [Ipomoea nil]
2	CL8857.Contig3_All	7.56	0.05	3.26333	1.74667	PREDICTED: serine/threonine-protein kinase ATM [Ipomoea nil]
2	CL8882.Contig2_All	75.2067	13.6167	8.84667	3.41	PREDICTED: calmodulin-like protein 7 [Ipomoea nil]
2	CL895.Contig17_All	4.67	1.00667	1.61333	0.24	PREDICTED: serine/threonine protein phosphatase 2A regulatory subunit B''beta-like [Ipomoea nil] >XP_019192275.1 PREDICTED: serine/threonine protein phosphatase 2A regulatory subunit B''beta-like [Ipomoea nil] >XP_019192276.1 PREDICTED: serine/threonine protein phosphatase 2A regulatory subunit B''beta-like [Ipomoea nil]
2	CL8951.Contig2_All	41.73	9.40333	10.4067	10.6767	PREDICTED: auxin-responsive protein SAUR36-like [Ipomoea nil]
2	CL8955.Contig2_All	5.10667	1.11	0.09	0	PREDICTED: uncharacterized protein LOC109167898 [Ipomoea nil]
2	CL901.Contig1_All	7.97667	1.51	3.83	2.82333	PREDICTED: cytochrome c1-2, heme protein, mitochondrial-like isoform X2 [Ipomoea nil]
2	CL902.Contig12_All	10.09	0.213333	0.306667	1.58333	PREDICTED: beta-carotene hydroxylase 2, chloroplastic [Ipomoea nil]
2	CL902.Contig9_All	3.52333	0.0233333	0	0.51	hypothetical protein CISIN_1g020892mg [Citrus sinensis]
2	CL909.Contig1_All	46.96	10.7333	2.11667	3.75	PREDICTED: uncharacterized protein LOC109169764 isoform X2 [Ipomoea nil]
2	CL911.Contig1_All	1.07333	0.153333	0.21	0.03	PREDICTED: transcription factor bHLH79-like [Ipomoea nil]
2	CL911.Contig5_All	24.55	0	5.93667	0.93	PREDICTED: transcription factor bHLH79-like [Ipomoea nil]
2	CL911.Contig6_All	3.84333	0.303333	0.57	0.0133333	PREDICTED: transcription factor bHLH79-like [Ipomoea nil]
2	CL9130.Contig1_All	13.3633	1.61	0.91	1.33	PREDICTED: uncharacterized protein LOC109161409 [Ipomoea nil]
2	CL917.Contig4_All	3.07667	0	0.163333	0.936667	hypothetical protein DM860_010376 [Cuscuta australis]
2	CL9248.Contig1_All	5.16	0.783333	1.43	1.01667	PREDICTED: cation/calcium exchanger 5 isoform X2 [Ipomoea nil]
2	CL927.Contig5_All	2.39667	0.316667	0.706667	0.776667	PREDICTED: heavy metal-associated isoprenylated plant protein 39-like [Ipomoea nil] >XP_019153953.1 PREDICTED: heavy metal-associated isoprenylated plant protein 39-like [Ipomoea nil] >XP_019153954.1 PREDICTED: heavy metal-associated isoprenylated plant protein 39-like [Ipomoea nil] >XP_019153955.1 PREDICTED: heavy metal-associated isoprenylated plant protein 39-like [Ipomoea nil]
2	CL9309.Contig2_All	59.7267	4.73333	3.64333	0.59	PREDICTED: expansin-A10-like [Ipomoea nil] >BAO57280.1 alpha-expansin [Ipomoea nil]
2	CL9393.Contig2_All	3.29	0.613333	0.563333	0.173333	PREDICTED: probable serine/threonine-protein kinase At1g01540 [Ipomoea nil]
2	CL9431.Contig2_All	2.13	0.206667	0.25	0
2	CL945.Contig13_All	2.44333	0.31	1.26	0.996667	PREDICTED: uncharacterized protein LOC109171025 isoform X1 [Ipomoea nil] >XP_019175708.1 PREDICTED: uncharacterized protein LOC109171025 isoform X1 [Ipomoea nil]
2	CL9541.Contig2_All	1.22667	0.0466667	0	0	PREDICTED: OTU domain-containing protein DDB_G0284757-like [Ipomoea nil]
2	CL9541.Contig5_All	3.80333	0.11	0.606667	0.473333	PREDICTED: OTU domain-containing protein DDB_G0284757-like [Ipomoea nil]
2	CL9541.Contig8_All	7.74667	0.38	0.666667	1.21333	PREDICTED: OTU domain-containing protein DDB_G0284757-like [Ipomoea nil]
2	CL9556.Contig1_All	2.53333	0.406667	0.0866667	0.353333	PREDICTED: sterol 3-beta-glucosyltransferase UGT80B1 [Capsicum annuum] >XP_016569448.1 PREDICTED: sterol 3-beta-glucosyltransferase UGT80B1 [Capsicum annuum] >XP_016569449.1 PREDICTED: sterol 3-beta-glucosyltransferase UGT80B1 [Capsicum annuum]
2	CL96.Contig12_All	1.47	0	0.0733333	0	PREDICTED: chaperone protein dnaJ 6-like [Ipomoea nil]
2	CL9693.Contig2_All	5.50667	1.05333	1.53333	0.82	Retrovirus-related Pol polyprotein from transposon TNT 1-94 [Cajanus cajan]
2	CL9695.Contig1_All	3.44	0	1.31	0.413333
2	CL9700.Contig7_All	2.11	0.116667	0	0.176667	PREDICTED: DNA topoisomerase 1 alpha-like [Nicotiana attenuata] >XP_019258069.1 PREDICTED: DNA topoisomerase 1 alpha-like [Nicotiana attenuata] >OIT40757.1 dna topoisomerase 1 [Nicotiana attenuata]
2	CL9714.Contig3_All	13.2067	2.38667	1.21333	0.653333	PREDICTED: sister chromatid cohesion 1 protein 4-like isoform X1 [Ipomoea nil]
2	CL9890.Contig10_All	1.55333	0.116667	0	0.0466667	PREDICTED: G-box-binding factor 1 isoform X2 [Ipomoea nil]
2	CL9909.Contig1_All	8.97	1.43333	2.35	0.27	PREDICTED: chaperone protein ClpD, chloroplastic-like isoform X1 [Ipomoea nil]
2	CL9961.Contig23_All	20.2733	2.98333	7.35	6.11333	PREDICTED: CBL-interacting serine/threonine-protein kinase 8 isoform X2 [Nicotiana tomentosiformis] >XP_016446477.1 PREDICTED: CBL-interacting serine/threonine-protein kinase 8-like [Nicotiana tabacum]
2	CL9961.Contig25_All	1.49333	0	0.153333	0	PREDICTED: CBL-interacting serine/threonine-protein kinase 8 isoform X2 [Nicotiana tomentosiformis] >XP_016446477.1 PREDICTED: CBL-interacting serine/threonine-protein kinase 8-like [Nicotiana tabacum]
2	CL9961.Contig7_All	2.06	0.336667	0	0	PREDICTED: retinoblastoma-related protein 1 isoform X2 [Ipomoea nil]
2	CL9995.Contig2_All	24.1933	5.57667	11.4067	0.01	PREDICTED: putative HVA22-like protein g [Ipomoea nil]
2	Unigene10169_All	2.71667	0.313333	0.13	0.423333	PREDICTED: histone H2B-like [Ipomoea nil]
2	Unigene10208_All	5.72	0.63	1.15667	1.79667	PREDICTED: classical arabinogalactan protein 7 [Ipomoea nil]
2	Unigene10239_All	3.67333	0.723333	1.61333	0.843333	PREDICTED: uncharacterized protein LOC104210873 [Nicotiana sylvestris] >XP_016495138.1 PREDICTED: uncharacterized protein LOC107814272 [Nicotiana tabacum]
2	Unigene1025_All	28.6467	4.79667	3.28667	0.496667
2	Unigene10361_All	54.2	7.35333	0.393333	0	protein RALF-like 27 [Coffea eugenioides]
2	Unigene10407_All	2.44667	0.426667	0.963333	0	PREDICTED: probable inactive receptor kinase At2g26730 [Ipomoea nil]
2	Unigene10497_All	3.34667	0.696667	0.9	0.866667	PREDICTED: protein FAR1-RELATED SEQUENCE 11 isoform X3 [Ipomoea nil]
2	Unigene1055_All	1.70333	0	0	0.0566667	PREDICTED: putative receptor-like protein kinase At4g00960 [Ipomoea nil]
2	Unigene1056_All	1.44333	0	0	0.0466667	PREDICTED: uncharacterized protein LOC109167071 [Ipomoea nil]
2	Unigene10593_All	2.28667	0	0.393333	0
2	Unigene10645_All	3.67	0.796667	0.0833333	0.0666667	PREDICTED: formin-like protein 1 isoform X1 [Ipomoea nil]
2	Unigene10679_All	2.61	0.226667	0	0
2	Unigene10704_All	2.61333	0.556667	0.136667	0.103333	PREDICTED: alpha carbonic anhydrase 7-like [Ipomoea nil]
2	Unigene10729_All	4.59	1.02	0.03	0
2	Unigene10739_All	1.66	0.196667	0.516667	0.486667	PREDICTED: protein ODORANT1-like [Ipomoea nil]
2	Unigene10844_All	1.38	0.06	0.406667	0.123333	Retrovirus-related Pol polyprotein from transposon TNT 1-94 [Apostasia shenzhenica]
2	Unigene1103_All	7.59667	1.3	0.19	0.26	PREDICTED: basic blue protein [Ipomoea nil]
2	Unigene11076_All	2.76	0.5	0.653333	0	PREDICTED: sodium/hydrogen exchanger 2-like [Ipomoea nil] >XP_019186245.1 PREDICTED: sodium/hydrogen exchanger 2-like [Ipomoea nil] >BAB16380.1 Na+/H+ exchanger [Ipomoea nil] >BAB16381.1 Na+/H+ exchanger [Ipomoea nil] >BAB60899.1 Na+/H+ exchanger protein [Ipomoea nil]
2	Unigene11081_All	122.25	12.5367	6.85667	0	Na+/H+ exchanger [Ipomoea tricolor] >BAP28595.1 NHX1 [Ipomoea tricolor]
2	Unigene1123_All	6.64667	1.48333	0.693333	0.34	PREDICTED: protein GAST1-like [Ipomoea nil]
2	Unigene11311_All	3.57	0.656667	0.3	0.253333	PREDICTED: uncharacterized protein LOC109169764 isoform X2 [Ipomoea nil]
2	Unigene11371_All	7.03	0.63	2.28667	0.85	PREDICTED: uncharacterized protein LOC109169706 isoform X1 [Ipomoea nil]
2	Unigene11547_All	16.2433	3.74	4.05333	0.82	PREDICTED: NAC transcription factor 25-like [Ipomoea nil]
2	Unigene11678_All	20.8233	2.50667	5.85333	4.76	PREDICTED: shaggy-related protein kinase eta-like isoform X1 [Ipomoea nil]
2	Unigene11824_All	4.12	0.93	0.39	0.32	PREDICTED: uncharacterized protein LOC109163005 [Ipomoea nil]
2	Unigene1189_All	1.93667	0.39	0.406667	0.5	PREDICTED: probable inactive receptor kinase At3g02880 [Ipomoea nil]
2	Unigene11950_All	10.14	2.41667	1.27333	0.303333	conserved hypothetical protein [Ricinus communis]
2	Unigene1204_All	10.6667	0.796667	0.763333	1.34	hypothetical protein A4A49_06483 [Nicotiana attenuata]
2	Unigene1212_All	3.62	0.78	0.84	0.206667	PREDICTED: probable sugar phosphate/phosphate translocator At1g12500 [Ipomoea nil]
2	Unigene12242_All	3.02	0.56	0.303333	0.07	PREDICTED: uncharacterized protein LOC109164828 [Ipomoea nil]
2	Unigene12257_All	3.99667	0.403333	0.246667	0	PREDICTED: uncharacterized protein LOC109179535 isoform X2 [Ipomoea nil]
2	Unigene12268_All	3.54333	0.62	0.78	0.746667	PREDICTED: lysine-rich arabinogalactan protein 19-like [Ipomoea nil]
2	Unigene12359_All	1.71333	0.03	0.1	0	PREDICTED: protein MID1-COMPLEMENTING ACTIVITY 1-like [Ipomoea nil] >XP_019177423.1 PREDICTED: protein MID1-COMPLEMENTING ACTIVITY 1-like [Ipomoea nil] >XP_019177424.1 PREDICTED: protein MID1-COMPLEMENTING ACTIVITY 1-like [Ipomoea nil]
2	Unigene1249_All	2.71667	0.0466667	0	0	PREDICTED: 4-coumarate--CoA ligase-like 6 isoform X2 [Ipomoea nil]
2	Unigene1256_All	7.67	1.37	0.576667	0.166667	hypothetical protein DM860_011878 [Cuscuta australis]
2	Unigene12714_All	1.66333	0.0466667	0	0	PREDICTED: putative lipase YOR059C isoform X4 [Ipomoea nil]
2	Unigene13108_All	11.66	2.69667	2.65667	2.47667	PREDICTED: probable beta-1,3-galactosyltransferase 2 [Ipomoea nil] >XP_019193641.1 PREDICTED: probable beta-1,3-galactosyltransferase 2 [Ipomoea nil]
2	Unigene13443_All	11.1433	1.09667	1.00667	0.01	PREDICTED: uncharacterized protein LOC109150807 [Ipomoea nil]
2	Unigene13618_All	3.88667	0.81	0.323333	0.36	PREDICTED: cyclin-U2-1-like [Ipomoea nil]
2	Unigene1364_All	3.06	0.306667	0.82	0.59	PREDICTED: U-box domain-containing protein 9-like [Ipomoea nil]
2	Unigene13725_All	4.70667	0.92	0.346667	0.183333	PREDICTED: transcription factor bHLH48-like [Ipomoea nil]
2	Unigene13752_All	7.47	0.686667	0.47	0.03	PREDICTED: uncharacterized protein LOC109184093 [Ipomoea nil]
2	Unigene13762_All	9.46333	1.83333	0.213333	0.21	PREDICTED: probable trehalose-phosphate phosphatase 1 isoform X1 [Ipomoea nil]
2	Unigene13818_All	8.94667	0.856667	0.166667	0.253333	PREDICTED: NAC domain-containing protein 35 [Ipomoea nil]
2	Unigene13824_All	4.50667	0.62	0.13	0.363333	PREDICTED: acyl-CoA--sterol O-acyltransferase 1-like [Ipomoea nil]
2	Unigene13898_All	2.68333	0.0733333	0	0	hypothetical protein PHAVU_004G0983000g, partial [Phaseolus vulgaris] >ESW24052.1 hypothetical protein PHAVU_004G0983000g, partial [Phaseolus vulgaris]
2	Unigene13957_All	3.39	0.163333	0.0833333	0.0833333	PREDICTED: basic leucine zipper 34-like [Ipomoea nil]
2	Unigene1406_All	5.02333	0.646667	0.353333	0.116667	PREDICTED: 8-hydroxygeraniol dehydrogenase-like [Ipomoea nil]
2	Unigene14176_All	1.89	0.32	0.776667	0.536667	PREDICTED: uncharacterized protein LOC109185404 [Ipomoea nil]
2	Unigene14283_All	3.66333	0	0.0566667	0.216667	PREDICTED: peptidyl-prolyl cis-trans isomerase FKBP62-like isoform X1 [Ipomoea nil]
2	Unigene14318_All	59.1067	12.7233	0	0	PREDICTED: auxin-responsive protein IAA7-like [Ipomoea nil]
2	Unigene14339_All	1.96333	0.32	0.656667	0.106667	PREDICTED: leukotriene A-4 hydrolase homolog [Ipomoea nil] >XP_019196496.1 PREDICTED: leukotriene A-4 hydrolase homolog [Ipomoea nil]
2	Unigene14445_All	7.66667	1.37	0.743333	0.22	PREDICTED: beta-glucosidase 46-like [Ipomoea nil]
2	Unigene14594_All	5.96667	0.803333	0.396667	0.316667	PREDICTED: receptor-like cytosolic serine/threonine-protein kinase RBK1 [Ipomoea nil]
2	Unigene1484_All	2.71333	0.186667	0.15	0	PREDICTED: uncharacterized protein LOC109167539 [Ipomoea nil]
2	Unigene15041_All	12.6033	2.40667	0.936667	0.586667	FAE1/Type III polyketide synthase-like protein [Macleaya cordata]
2	Unigene15168_All	24.4867	2.42	0.616667	0.336667	PREDICTED: GDSL esterase/lipase At1g28590-like [Ipomoea nil]
2	Unigene15334_All	3.66	0.323333	0.146667	0.443333	PREDICTED: uncharacterized protein LOC109172756 [Ipomoea nil] >XP_019177552.1 PREDICTED: uncharacterized protein LOC109172756 [Ipomoea nil] >XP_019177553.1 PREDICTED: uncharacterized protein LOC109172756 [Ipomoea nil]
2	Unigene15388_All	5.20667	0.973333	0.49	0.256667	PREDICTED: leucine-rich repeat receptor-like serine/threonine-protein kinase BAM1 [Ipomoea nil]
2	Unigene15413_All	4.24667	0.496667	0.276667	0.0333333
2	Unigene15485_All	4.02333	0.8	1.78333	0.3
2	Unigene15486_All	4.30667	0.113333	0.0666667	0.123333	dihydroflavonol 4-reductase [Ipomoea purpurea]
2	Unigene15545_All	3.7	0.773333	0.19	0	PREDICTED: uncharacterized protein LOC109169739 [Ipomoea nil]
2	Unigene15864_All	2.02333	0.29	0.656667	0.0766667	PREDICTED: beta-catenin-like protein 1 [Ipomoea nil]
2	Unigene158_All	4.80333	0	0.296667	0.276667	PREDICTED: serine/threonine-protein kinase WNK1-like [Ipomoea nil]
2	Unigene160_All	27.0933	1.24333	8.26667	1.54	PREDICTED: serine/threonine-protein kinase WNK1-like [Ipomoea nil]
2	Unigene16139_All	9.48	2.28	1.63	0.386667	PREDICTED: uncharacterized protein LOC109192650 [Ipomoea nil]
2	Unigene16148_All	2.88667	0.666667	0.16	0.0666667	PREDICTED: auxin response factor 4-like [Ipomoea nil]
2	Unigene16895_All	4.94333	0.906667	0.626667	0.856667	PREDICTED: UDP-glycosyltransferase 92A1 [Ipomoea nil]
2	Unigene1699_All	2.60333	0.15	0.12	0.0533333	PREDICTED: geraniol 8-hydroxylase-like [Ipomoea nil]
2	Unigene17137_All	2.2	0.356667	0.553333	0.233333
2	Unigene1713_All	24.47	4.75	4.63333	1.72667	PREDICTED: uncharacterized protein LOC109158241 isoform X3 [Ipomoea nil]
2	Unigene17217_All	1.44333	0.07	0.386667	0.396667	PREDICTED: probable phospholipid-transporting ATPase 7 isoform X1 [Ipomoea nil]
2	Unigene17224_All	9.39	1.28333	0.0666667	0.2	PREDICTED: uncharacterized protein LOC109151153 [Ipomoea nil]
2	Unigene17238_All	3.81	0.393333	0.703333	0.63
2	Unigene17507_All	2.31667	0.316667	0.0766667	0	PREDICTED: uncharacterized protein LOC109154845 [Ipomoea nil]
2	Unigene1786_All	14.78	1.98	0.653333	0.316667	PREDICTED: cytochrome P450 76A2-like [Ipomoea nil]
2	Unigene18119_All	3.13333	0	0.0466667	0.0266667	PREDICTED: putative RNA-binding protein Luc7-like 2 [Ipomoea nil]
2	Unigene1817_All	4.84667	0	0	0	PREDICTED: PI-PLC X domain-containing protein At5g67130-like [Ipomoea nil]
2	Unigene18302_All	66.9267	14.19	6.33667	7.69667	PREDICTED: uncharacterized protein LOC109162839 [Ipomoea nil]
2	Unigene18504_All	3.76	0.686667	0.166667	0.206667	PREDICTED: flavonoid 3'-monooxygenase-like [Ipomoea nil]
2	Unigene18535_All	7.21	1.50667	0.39	0.393333	PREDICTED: peroxidase 46 isoform X2 [Ipomoea nil]
2	Unigene18639_All	1.88333	0.36	0.78	0.14	PREDICTED: heterodimeric geranylgeranyl pyrophosphate synthase small subunit, chloroplastic-like [Ipomoea nil]
2	Unigene18655_All	11.9167	0.903333	0.336667	0.14	PREDICTED: non-specific lipid-transfer protein 1-like [Ipomoea nil]
2	Unigene1869_All	29.7267	5.53	6.65	0.0433333	hypothetical protein DM860_008000 [Cuscuta australis]
2	Unigene18738_All	10.9533	2.21667	0.77	0.396667	PREDICTED: uncharacterized protein LOC102605400 [Solanum tuberosum]
2	Unigene18794_All	1.88667	0.14	0.136667	0	PREDICTED: uncharacterized protein LOC109171398 [Ipomoea nil]
2	Unigene18795_All	2.1	0	0.22	0
2	Unigene18831_All	2.61667	0.376667	0.03	0.06
2	Unigene18864_All	2.83667	0.463333	0.753333	0.583333	PREDICTED: glutathione S-transferase zeta class-like [Ipomoea nil] >XP_019191091.1 PREDICTED: glutathione S-transferase zeta class-like [Ipomoea nil]
2	Unigene18870_All	1.49	0.323333	0.12	0.0233333	PREDICTED: junctional sarcoplasmic reticulum protein 1-like [Ipomoea nil]
2	Unigene1920_All	234.13	53.3033	94.5533	24.17	PREDICTED: uncharacterized protein LOC109158241 isoform X3 [Ipomoea nil]
2	Unigene19827_All	13.1867	2.46	1.30333	0.0466667	PREDICTED: protein GUCD1-like isoform X1 [Ipomoea nil] >XP_019173467.1 PREDICTED: protein GUCD1-like isoform X1 [Ipomoea nil] >XP_019173468.1 PREDICTED: protein GUCD1-like isoform X1 [Ipomoea nil]
2	Unigene20112_All	3.86	0.74	0.42	0	PREDICTED: E3 ubiquitin-protein ligase PUB23-like [Ipomoea nil]
2	Unigene20175_All	1.68333	0.183333	0.0466667	0	PREDICTED: formin-like protein 1 isoform X3 [Ipomoea nil]
2	Unigene20283_All	2.56667	0.436667	0.123333	0.0433333	PREDICTED: glutathione S-transferase 2-like isoform X2 [Ipomoea nil]
2	Unigene2095_All	20.4333	1.70667	0	0	PREDICTED: serine/threonine-protein kinase CDL1-like [Ipomoea nil]
2	Unigene2129_All	4.47333	0.956667	0.466667	0.29	PREDICTED: replication protein A 70 kDa DNA-binding subunit B-like [Ipomoea nil]
2	Unigene2207_All	81.3833	0.03	0.06	0	PREDICTED: alpha-aminoadipic semialdehyde synthase [Ipomoea nil]
2	Unigene2306_All	5.14	0.77	0.09	0.116667	PREDICTED: inositol oxygenase 2-like [Ipomoea nil]
2	Unigene2346_All	9.00667	0.13	1.90333	0.19	PREDICTED: uncharacterized protein LOC109173423 [Ipomoea nil]
2	Unigene2352_All	3.75667	0	0.0233333	0.04	PREDICTED: alpha-aminoadipic semialdehyde synthase [Ipomoea nil]
2	Unigene2354_All	3.70333	0	1.13333	0.716667	PREDICTED: uncharacterized protein LOC109179153 [Ipomoea nil]
2	Unigene2380_All	4.05667	0.586667	1.86333	0.583333	PREDICTED: probable amino acid permease 7 [Ipomoea nil] >XP_019194330.1 PREDICTED: probable amino acid permease 7 [Ipomoea nil]
2	Unigene2719_All	1.95667	0.233333	0.61	0.263333	PREDICTED: cysteine-rich receptor-like protein kinase 10 [Ipomoea nil]
2	Unigene2721_All	6.32	0.67	0	0	PREDICTED: elicitor-responsive protein 1 [Ipomoea nil]
2	Unigene2832_All	1.04333	0	0.0533333	0.2	PREDICTED: uncharacterized protein LOC109182035 [Ipomoea nil] >XP_019187596.1 PREDICTED: uncharacterized protein LOC109182035 [Ipomoea nil]
2	Unigene2901_All	22.7933	3.08	1.31333	0.69	PREDICTED: squamosa promoter-binding-like protein 13A isoform X2 [Ipomoea nil]
2	Unigene2914_All	1.56667	0.333333	0.173333	0.0266667	Proline-rich receptor-like protein kinase PERK13, partial [Mucuna pruriens]
2	Unigene2922_All	10.78	0	0	0	PREDICTED: alpha-aminoadipic semialdehyde synthase [Ipomoea nil]
2	Unigene2939_All	16.6167	1.83333	0.666667	0.0133333	PREDICTED: uncharacterized protein LOC104087042 [Nicotiana tomentosiformis]
2	Unigene297_All	1.26333	0.253333	0.453333	0.363333	PREDICTED: biotin--protein ligase 2-like isoform X1 [Ipomoea nil] >XP_019188841.1 PREDICTED: biotin--protein ligase 2-like isoform X1 [Ipomoea nil]
2	Unigene3032_All	20.82	2.86	0.376667	0.0166667	uncharacterized protein LOC8288057 [Ricinus communis] >EEF50854.1 conserved hypothetical protein [Ricinus communis]
2	Unigene3529_All	32.9233	5.83667	2.49333	3.67	PREDICTED: uncharacterized protein LOC109189058 [Ipomoea nil] >XP_019195312.1 PREDICTED: uncharacterized protein LOC109189058 [Ipomoea nil]
2	Unigene3531_All	4.28	0	1.57667	0.71	PREDICTED: myosin-12 isoform X2 [Ipomoea nil]
2	Unigene3683_All	3.22667	0.703333	1.46667	1.19	PREDICTED: uncharacterized protein LOC109177247 [Ipomoea nil]
2	Unigene3740_All	5.44333	0.953333	0.07	0.0233333	PREDICTED: serine/threonine-protein kinase CDL1-like [Ipomoea nil]
2	Unigene3767_All	1.42	0.313333	0	0	PREDICTED: serine/threonine-protein kinase CDL1-like [Ipomoea nil]
2	Unigene378_All	18.4733	4.49667	3.55667	3.93667	PREDICTED: aldehyde oxidase GLOX1-like [Ipomoea nil]
2	Unigene389_All	17.33	3.18	1.44	0.35	PREDICTED: repetitive proline-rich cell wall protein 2-like [Ipomoea nil]
2	Unigene3971_All	278.893	43.7933	6.27667	6.90333	PREDICTED: inositol oxygenase 2-like [Ipomoea nil]
2	Unigene3983_All	5.87667	0.146667	0.913333	0	PREDICTED: glutathione S-transferase 2-like isoform X1 [Ipomoea nil]
2	Unigene4127_All	1.00333	0	0.03	0	PREDICTED: beta-galactosidase-like [Ipomoea nil]
2	Unigene4130_All	1.04	0	0.26	0	PREDICTED: CBL-interacting serine/threonine-protein kinase 3-like isoform X1 [Ipomoea nil]
2	Unigene435_All	20.0267	4.35667	4.55333	4.47667	PREDICTED: GDSL esterase/lipase APG [Ipomoea nil]
2	Unigene4462_All	4.61667	0.73	0.54	0.166667	PREDICTED: inositol oxygenase 2-like [Ipomoea nil]
2	Unigene4473_All	4.01	0.863333	0.28	0.156667	PREDICTED: inositol oxygenase 2-like [Ipomoea nil]
2	Unigene4526_All	12.5767	0.0266667	0.0333333	0.0166667	PREDICTED: geraniol 8-hydroxylase-like [Nicotiana sylvestris]
2	Unigene4539_All	3.82	0.836667	1.31	0.9
2	Unigene4657_All	3.94667	0.183333	0	0	PREDICTED: CBL-interacting serine/threonine-protein kinase 3-like isoform X1 [Ipomoea nil]
2	Unigene4815_All	11.6533	1.25	1.72333	0.82	PREDICTED: glutathione S-transferase zeta class-like [Ipomoea nil]
2	Unigene4872_All	23.1833	1.50333	11.0433	5.72	PREDICTED: glutathione S-transferase 2-like isoform X1 [Ipomoea nil]
2	Unigene4942_All	73.0367	0.00333333	0	0	PREDICTED: geraniol 8-hydroxylase-like [Ipomoea nil]
2	Unigene5017_All	62.2767	5.57333	28.0967	5.66333	PREDICTED: glutathione S-transferase 2-like isoform X2 [Ipomoea nil]
2	Unigene5042_All	39.26	5.64667	18.57	16.12	PREDICTED: putative receptor-like protein kinase At4g00960 [Pyrus x bretschneideri]
2	Unigene5096_All	20.4267	2.02333	5.63	2.11	PREDICTED: plasma membrane ATPase 1 [Ipomoea nil]
2	Unigene5246_All	1.39667	0.263333	0.636667	0.46	PREDICTED: uncharacterized protein LOC109167502 [Ipomoea nil]
2	Unigene5275_All	4.74333	0.876667	0.893333	0.146667	PREDICTED: putative late blight resistance protein homolog R1A-10 isoform X2 [Ipomoea nil]
2	Unigene5374_All	2.04667	0.303333	0.0566667	0.64	PREDICTED: dof zinc finger protein DOF1.8-like [Ipomoea nil]
2	Unigene5501_All	2.65333	0.55	0.443333	0.0333333	PREDICTED: 40S ribosomal protein S3-2-like [Solanum tuberosum]
2	Unigene5566_All	109.88	0	0.0133333	0.00666667	alpha-aminoadipic semialdehyde synthase [Solanum lycopersicum]
2	Unigene5616_All	15.4167	2.92333	0.64	1.06	S-formylglutathione hydrolase [Manihot esculenta] >OAY43221.1 hypothetical protein MANES_08G052000 [Manihot esculenta]
2	Unigene5686_All	4.08	0	0	0	PREDICTED: uncharacterized protein LOC109148900 isoform X1 [Ipomoea nil] >XP_019152190.1 PREDICTED: uncharacterized protein LOC109148900 isoform X1 [Ipomoea nil]
2	Unigene5739_All	1.15333	0	0	0.136667	PREDICTED: uncharacterized protein LOC109193207 [Ipomoea nil]
2	Unigene5759_All	5.51333	0.15	1.16667	0.616667	PREDICTED: protein trichome birefringence-like 13 [Ipomoea nil] >XP_019172926.1 PREDICTED: protein trichome birefringence-like 13 [Ipomoea nil]
2	Unigene5883_All	89.02	14.53	5.66333	2.60333	PREDICTED: B3 domain-containing protein Os01g0234100-like isoform X3 [Ipomoea nil]
2	Unigene62224_All	3.64333	0	0	0	PREDICTED: uncharacterized protein LOC109151377 [Ipomoea nil]
2	Unigene62530_All	16.12	0.43	1.03	1.69667	PREDICTED: eukaryotic translation initiation factor 4E-1-like [Ipomoea nil]
2	Unigene63897_All	18.95	4.70333	3.57	0.02	hypothetical protein DM860_007899 [Cuscuta australis]
2	Unigene6405_All	63.2133	14.86	1.54667	0.226667	hypothetical protein LR48_Vigan09g135700 [Vigna angularis]
2	Unigene6448_All	9.3	1.95667	2.13	1.35667	PREDICTED: probable LRR receptor-like serine/threonine-protein kinase At4g36180 [Ipomoea nil]
2	Unigene6494_All	23.1667	3.88333	1.04333	0.746667	PREDICTED: receptor-like protein kinase HSL1 [Ipomoea nil]
2	Unigene64960_All	94.81	11.4	18.32	23.3933	PREDICTED: heavy metal-associated isoprenylated plant protein 3-like [Nicotiana tabacum]
2	Unigene65033_All	1.78	0	0.153333	0	PREDICTED: transcription factor AS1 [Ipomoea nil] >XP_019162941.1 PREDICTED: transcription factor AS1 [Ipomoea nil] >XP_019162942.1 PREDICTED: transcription factor AS1 [Ipomoea nil] >XP_019162943.1 PREDICTED: transcription factor AS1 [Ipomoea nil]
2	Unigene65201_All	3.49333	0.316667	0.97	0.466667	PREDICTED: probable polyamine oxidase 4 [Ipomoea nil]
2	Unigene65213_All	2.16333	0.296667	0.146667	0.37	PREDICTED: aspartyl protease APCB1 [Ipomoea nil]
2	Unigene65266_All	2.74	0.233333	0	0.343333
2	Unigene6553_All	17.5433	3.97	0.77	0.286667	PREDICTED: MLO-like protein 14 [Ipomoea nil]
2	Unigene6565_All	30.58	4.55333	0.31	0.1	PREDICTED: protein CHUP1, chloroplastic [Ipomoea nil]
2	Unigene6612_All	37.7667	7.65667	4.39333	3.4	PREDICTED: protein GAST1-like [Ipomoea nil]
2	Unigene6666_All	76.6367	5.56667	10.18	4.59333	PREDICTED: chitinase 3-like [Ipomoea nil]
2	Unigene6810_All	4.40333	0.696667	0.1	0.03	PREDICTED: anthocyanidin 3-O-glucosyltransferase 2-like [Ipomoea nil]
2	Unigene6887_All	4.45	0.456667	0.816667	1.63667	PREDICTED: auxin response factor 9-like isoform X2 [Ipomoea nil]
2	Unigene6895_All	6.38	1.27	1.45	2.28
2	Unigene7048_All	4.26667	0.42	0.563333	1.32667	hypothetical protein BC332_22427 [Capsicum chinense]
2	Unigene71_All	14.64	3.41	3.60667	0.783333	Polyubiquitin-A [Zea mays]
2	Unigene7291_All	4.57333	0.666667	0.13	0.12	PREDICTED: UDP-glycosyltransferase 92A1 [Ipomoea nil]
2	Unigene7297_All	4.58667	0.403333	0.423333	0.623333	PREDICTED: probable rhamnogalacturonate lyase B [Ipomoea nil]
2	Unigene7585_All	1.78667	0	0.19	0.496667	PREDICTED: uncharacterized protein LOC109178163 [Ipomoea nil]
2	Unigene7588_All	2.88333	0	1.26	0.873333
2	Unigene7601_All	8.77	1.82333	3.92333	1.44333	PREDICTED: cyclic pyranopterin monophosphate synthase, mitochondrial isoform X1 [Ipomoea nil]
2	Unigene7645_All	7.73667	0.55	0.0666667	0.0633333	PREDICTED: NAC transcription factor 56-like [Ipomoea nil] >XP_019154083.1 PREDICTED: NAC transcription factor 56-like [Ipomoea nil]
2	Unigene7741_All	1.09667	0	0.03	0	PREDICTED: enhancer of mRNA-decapping protein 4-like isoform X1 [Ipomoea nil]
2	Unigene7807_All	19.1167	1.51	4.05667	0.766667	hypothetical protein DM860_012986 [Cuscuta australis]
2	Unigene7932_All	2.55	0	0.246667	0.106667	PREDICTED: probable magnesium transporter NIPA8 [Ipomoea nil]
2	Unigene7999_All	6.16333	1.07333	0.446667	0.136667	PREDICTED: BTB/POZ domain-containing protein DOT3 [Ipomoea nil]
2	Unigene8202_All	71.5533	16.07	7.07667	13.58	PREDICTED: xyloglucan endotransglucosylase/hydrolase 2-like isoform X1 [Ipomoea nil]
2	Unigene8221_All	10.8267	2.69	0.706667	0.45	PREDICTED: probable leucine-rich repeat receptor-like protein kinase At5g49770 [Ipomoea nil]
2	Unigene8490_All	2.34333	0.42	0.736667	0.406667	PREDICTED: LRR receptor-like serine/threonine-protein kinase FLS2 [Ipomoea nil]
2	Unigene8532_All	8.24333	1.54667	2.06667	2.44	PREDICTED: histone H2AX-like [Ipomoea nil]
2	Unigene8717_All	9.36	1.23333	0.933333	3.05	PREDICTED: copper transporter 6-like [Ipomoea nil]
2	Unigene8844_All	1.87333	0.34	0.12	0	PREDICTED: endoglucanase 17 [Ipomoea nil]
2	Unigene8860_All	1.86	0.113333	0	0	PREDICTED: leukotriene A-4 hydrolase homolog [Ipomoea nil] >XP_019196496.1 PREDICTED: leukotriene A-4 hydrolase homolog [Ipomoea nil]
2	Unigene8882_All	3.53333	0.506667	0.1	0.103333	PREDICTED: PLAT domain-containing protein 3-like isoform X2 [Ipomoea nil]
2	Unigene9014_All	1.64333	0	0.14	0.26	PREDICTED: uncharacterized protein LOC109149797 [Ipomoea nil]
2	Unigene9071_All	3.01	0.553333	0.146667	0.0466667	PREDICTED: basic leucine zipper 34-like [Ipomoea nil]
2	Unigene9405_All	1.76667	0	0	0.08	PREDICTED: uncharacterized protein LOC109167071 [Ipomoea nil]
2	Unigene9430_All	13.6667	1.33667	0	0.0833333	PREDICTED: S-adenosylmethionine decarboxylase proenzyme-like [Ipomoea nil]
2	Unigene9479_All	2.49667	0.38	0.263333	0.583333
2	Unigene9589_All	1.94333	0.273333	0.366667	0	PREDICTED: serine/arginine-rich splicing factor SR34A-like [Ipomoea nil]
2	Unigene9680_All	5.12667	1.02	0.51	0.47	PREDICTED: fatty acid amide hydrolase-like [Nicotiana sylvestris] >XP_009772899.1 PREDICTED: fatty acid amide hydrolase-like [Nicotiana sylvestris]
2	Unigene9692_All	36.2267	6.4	7.21333	8.44	PREDICTED: heavy metal-associated isoprenylated plant protein 3-like [Nicotiana tabacum]
2	Unigene9746_All	4.60667	0.463333	0.193333	0.373333	PREDICTED: L-ascorbate oxidase homolog isoform X1 [Ipomoea nil]
2	Unigene9747_All	36.7133	6.75667	0.89	0.773333	PREDICTED: L-ascorbate oxidase homolog [Ipomoea nil] >XP_019173678.1 PREDICTED: L-ascorbate oxidase homolog [Ipomoea nil]
3	CL10009.Contig1_All	0.373333	0.0233333	2.38667	1.77667	PREDICTED: malignant T-cell-amplified sequence 1 [Ipomoea nil]
3	CL10013.Contig1_All	0.223333	0.333333	4.65333	3.72	XM_019335787.1 PREDICTED: Ipomoea nil extended synaptotagmin-1-like (LOC109185839), mRNA
3	CL10029.Contig2_All	36.9067	12.3933	416.127	318.17	PREDICTED: heavy metal-associated isoprenylated plant protein 20-like [Ipomoea nil]
3	CL10029.Contig4_All	1.42667	0.616667	14.9133	9.14	PREDICTED: heavy metal-associated isoprenylated plant protein 20-like [Ipomoea nil]
3	CL10085.Contig13_All	0.0433333	0.0433333	1.90667	1.39333	PREDICTED: lysine-specific demethylase JMJ25-like isoform X1 [Ipomoea nil]
3	CL10085.Contig43_All	0	0.07	7.39667	3.92	PREDICTED: telomere repeat-binding protein 5-like isoform X2 [Ipomoea nil]
3	CL10100.Contig1_All	0.87	0.346667	3.13333	2.17333	PREDICTED: germin-like protein subfamily 1 member 17 [Ipomoea nil]
3	CL10100.Contig2_All	1.38667	0.09	6.44	4.71667	PREDICTED: germin-like protein subfamily 1 member 17 [Ipomoea nil]
3	CL10109.Contig2_All	2.92	3.12	18.4833	11.0167	PREDICTED: uncharacterized protein LOC109156445 isoform X1 [Ipomoea nil]
3	CL10115.Contig5_All	0	0	2.40667	2.01	hypothetical protein DM860_004222 [Cuscuta australis]
3	CL10136.Contig8_All	0.18	0	3.99	1.64	PREDICTED: LEAF RUST 10 DISEASE-RESISTANCE LOCUS RECEPTOR-LIKE PROTEIN KINASE-like 1.1 [Ipomoea nil]
3	CL10189.Contig3_All	0.313333	0.12	2.05333	1.04	XR_002056295.1 PREDICTED: Ipomoea nil uncharacterized LOC109193496 (LOC109193496), transcript variant X5, ncRNA
3	CL102.Contig23_All	1.93333	0.0266667	6.47333	5.32	PREDICTED: mediator of RNA polymerase II transcription subunit 8 [Ipomoea nil]
3	CL10257.Contig1_All	0.94	1.00333	5.62333	2.51333	PREDICTED: uncharacterized protein LOC109159520 [Ipomoea nil]
3	CL10288.Contig1_All	6.39	7.7	34.5833	20.23	PREDICTED: phosphatidylinositol transfer protein 1-like [Ipomoea nil]
3	CL10288.Contig26_All	1.26333	0	6.41333	5.23333	PREDICTED: phosphatidylinositol transfer protein 1-like [Ipomoea nil]
3	CL10300.Contig2_All	0	0.0766667	2.39667	2.29	PREDICTED: protein MIZU-KUSSEI 1-like [Ipomoea nil]
3	CL10309.Contig1_All	0.13	0.64	3.04	1.55	PREDICTED: phenylalanine ammonia-lyase-like [Ipomoea nil]
3	CL10335.Contig1_All	1.66667	1.30667	29.1567	12.5667	BnaA06g39000D [Brassica napus]
3	CL10346.Contig2_All	12.1233	6.31667	29.0833	21.85	PREDICTED: acetyl-CoA acetyltransferase, cytosolic 1-like [Ipomoea nil] >XP_019167048.1 PREDICTED: acetyl-CoA acetyltransferase, cytosolic 1-like [Ipomoea nil]
3	CL1035.Contig1_All	1.19	0.246667	9.02	6.79667	JX444052.1 Ginkgo biloba class III peroxidase (Prx09) gene, complete cds
3	CL1035.Contig3_All	11.06	0.233333	69.6733	41.8633	JX444052.1 Ginkgo biloba class III peroxidase (Prx09) gene, complete cds
3	CL10359.Contig1_All	0.0466667	0.306667	5.21667	2.75333	PREDICTED: uncharacterized protein LOC109166805 [Ipomoea nil]
3	CL1037.Contig2_All	3.96667	3.80667	26.4733	23.9333	PREDICTED: PHD finger protein ALFIN-LIKE 1-like isoform X3 [Ipomoea nil]
3	CL10377.Contig2_All	22.0967	34.87	177.197	112.753	BnaCnng36050D [Brassica napus]
3	CL1043.Contig1_All	0.06	0.11	2.79	1.52667	XR_002052427.1 PREDICTED: Ipomoea nil uncharacterized LOC109170409 (LOC109170409), transcript variant X8, ncRNA
3	CL10473.Contig7_All	0	3.15333	14.59	7.14	PREDICTED: calcium-dependent protein kinase 32-like [Nicotiana tomentosiformis]
3	CL10482.Contig1_All	0	0.216667	2.75	1.54667	PREDICTED: heat shock factor protein HSF8-like [Ipomoea nil] >XP_019182006.1 PREDICTED: heat shock factor protein HSF8-like [Ipomoea nil]
3	CL10516.Contig9_All	16.3267	5.22333	42.0167	38.6333	PREDICTED: ubiquinol oxidase 2, mitochondrial-like [Ipomoea nil]
3	CL10529.Contig2_All	0.773333	0.263333	4.02667	2.97333	PREDICTED: serine/threonine-protein kinase-like protein At3g51990 [Ipomoea nil]
3	CL10566.Contig20_All	7.39333	1.05667	17.8267	13.74	PREDICTED: uncharacterized protein LOC109191158 [Ipomoea nil]
3	CL10599.Contig33_All	45.24	11.3567	66.57	49.7167	PREDICTED: long chain acyl-CoA synthetase 6, peroxisomal-like [Ipomoea nil]
3	CL1062.Contig2_All	0	0	19.3767	10.85	PREDICTED: CTP synthase-like [Ipomoea nil]
3	CL10691.Contig2_All	1	0.08	2.9	2.32333	PREDICTED: vesicle-associated membrane protein 722 [Ipomoea nil]
3	CL10692.Contig2_All	0.916667	0.226667	3.01333	1.90667	PREDICTED: protein DOWNY MILDEW RESISTANCE 6-like [Ipomoea nil]
3	CL10692.Contig30_All	0.61	0.266667	1.85	1.00667	PREDICTED: protein DOWNY MILDEW RESISTANCE 6-like [Ipomoea nil]
3	CL10698.Contig1_All	1.5	0.736667	9.78	6.3	PREDICTED: salicylate carboxymethyltransferase-like [Ipomoea nil]
3	CL10706.Contig3_All	5.12333	4.65667	32.6733	16.67	PREDICTED: uncharacterized protein LOC109152925 [Ipomoea nil]
3	CL10742.Contig2_All	4.75	1.36667	14.27	12.06	PREDICTED: uncharacterized protein LOC109169451 [Ipomoea nil]
3	CL10743.Contig3_All	3.83	2.83	14.6733	12.6233	PREDICTED: myb-related protein Myb4-like [Ipomoea nil]
3	CL10743.Contig9_All	0.52	2.64	18.0933	11.2267	AB113268.1 Ipomoea tricolor Fuchsia gene for flavonoid 3'-hydroxylase, fuchsia mutant allele
3	CL10766.Contig5_All	1.19333	1.81333	14.7333	6.23333	PREDICTED: uncharacterized protein LOC109150516 [Ipomoea nil]
3	CL10766.Contig7_All	4.04667	10.5467	103.79	71.7333	PREDICTED: uncharacterized protein LOC109150516 [Ipomoea nil]
3	CL10766.Contig8_All	0.0266667	0.0766667	2.06	1.25667	PREDICTED: uncharacterized protein LOC109150516 [Ipomoea nil]
3	CL10767.Contig6_All	0.00333333	0	3.74333	2.63	PREDICTED: protein GIGANTEA-like [Ipomoea nil] >XP_019154768.1 PREDICTED: protein GIGANTEA-like [Ipomoea nil] >BAK19067.1 GIGANTEA [Ipomoea nil]
3	CL1078.Contig10_All	0.07	0.473333	4.08333	1.87667	PREDICTED: probable glutathione peroxidase 2 [Ipomoea nil]
3	CL10787.Contig10_All	0.446667	0	6.02667	2.92667	Mitogen-activated protein kinase [Handroanthus impetiginosus]
3	CL10796.Contig3_All	0.55	0.313333	1.84	1.07667	PREDICTED: uncharacterized protein LOC109186893 [Ipomoea nil]
3	CL10829.Contig2_All	2.17667	2.5	12.8233	7.51	PREDICTED: uncharacterized protein LOC109169600 [Ipomoea nil]
3	CL10853.Contig1_All	0.62	0.396667	3.22	2.68333	PREDICTED: uncharacterized protein LOC109174084 [Ipomoea nil]
3	CL10853.Contig2_All	1.23667	0.99	6.78667	4.48667	PREDICTED: uncharacterized protein LOC109174084 [Ipomoea nil]
3	CL10861.Contig2_All	0.456667	0.193333	5.29	2.19	PREDICTED: uncharacterized protein LOC109153093 [Ipomoea nil] >XP_019156406.1 PREDICTED: uncharacterized protein LOC109153093 [Ipomoea nil]
3	CL10871.Contig19_All	0.04	0	8.02	6.56667	hypothetical protein CISIN_1g002208mg [Citrus sinensis]
3	CL10871.Contig21_All	0.04	0.0233333	17.9833	12.6567	PREDICTED: plasma membrane ATPase 4 [Nicotiana attenuata] >OIT35759.1 plasma membrane atpase 4 [Nicotiana attenuata]
3	CL10871.Contig26_All	0.626667	0.336667	2.53667	1.87	plasma membrane ATPase 4 [Coffea eugenioides]
3	CL10871.Contig27_All	0.0133333	0	2.31333	1.00333	plasma membrane ATPase 4 [Coffea eugenioides]
3	CL10871.Contig2_All	6.15	4.23333	84.1467	76.36	Plasma membrane ATPase 4 [Capsicum baccatum]
3	CL10885.Contig21_All	0.263333	1.08	6.81	3.36667	Retrovirus-related Pol polyprotein from transposon TNT 1-94 [Cajanus cajan]
3	CL1091.Contig1_All	1.70667	1.76333	11.09	8.35333	PREDICTED: TITAN-like protein isoform X1 [Ipomoea nil] >XP_019176559.1 PREDICTED: TITAN-like protein isoform X1 [Ipomoea nil] >XP_019176560.1 PREDICTED: TITAN-like protein isoform X2 [Ipomoea nil] >XP_019176561.1 PREDICTED: TITAN-like protein isoform X3 [Ipomoea nil]
3	CL10932.Contig12_All	0	0.3	3.77333	3.02333	PREDICTED: uncharacterized protein LOC109170131 isoform X1 [Ipomoea nil]
3	CL10932.Contig1_All	0	0.0766667	2.80667	1.41	PREDICTED: uncharacterized protein LOC109170131 isoform X1 [Ipomoea nil]
3	CL1095.Contig24_All	1.37667	1.71667	12.15	6.55667	PREDICTED: cytochrome P450 704C1-like [Ipomoea nil]
3	CL10952.Contig13_All	0.533333	0	4.54667	2.99667	PREDICTED: E3 ubiquitin-protein ligase RNF6 isoform X1 [Ipomoea nil]
3	CL10952.Contig8_All	21.72	15.86	81.3567	75.71	PREDICTED: E3 ubiquitin-protein ligase RNF6 isoform X1 [Ipomoea nil]
3	CL10967.Contig4_All	0.07	0.03	1.71	1.18	PREDICTED: putative late blight resistance protein homolog R1A-4 [Ipomoea nil]
3	CL11000.Contig1_All	0.256667	3.94333	19.31	15.3467	PREDICTED: premnaspirodiene oxygenase-like [Ipomoea nil]
3	CL11007.Contig3_All	1.22667	0.666667	5.75333	2.69	PREDICTED: vacuolar cation/proton exchanger 3-like [Ipomoea nil] >XP_019178420.1 PREDICTED: vacuolar cation/proton exchanger 3-like [Ipomoea nil] >XP_019178422.1 PREDICTED: vacuolar cation/proton exchanger 3-like [Ipomoea nil]
3	CL11007.Contig4_All	1.59	0.763333	10.5833	9.57333	PREDICTED: vacuolar cation/proton exchanger 3-like [Ipomoea nil] >XP_019178420.1 PREDICTED: vacuolar cation/proton exchanger 3-like [Ipomoea nil] >XP_019178422.1 PREDICTED: vacuolar cation/proton exchanger 3-like [Ipomoea nil]
3	CL11007.Contig7_All	0.86	0.436667	6.03667	4.67333	PREDICTED: vacuolar cation/proton exchanger 3-like [Ipomoea nil] >XP_019178420.1 PREDICTED: vacuolar cation/proton exchanger 3-like [Ipomoea nil] >XP_019178422.1 PREDICTED: vacuolar cation/proton exchanger 3-like [Ipomoea nil]
3	CL11031.Contig3_All	0.33	0	1.49333	1.05	PREDICTED: aspartic proteinase-like protein 2 isoform X2 [Ipomoea nil]
3	CL1104.Contig11_All	0	0	3.41333	1.90667	PREDICTED: zinc finger protein CONSTANS-LIKE 13-like isoform X1 [Ipomoea nil] >XP_019164307.1 PREDICTED: zinc finger protein CONSTANS-LIKE 13-like isoform X1 [Ipomoea nil] >XP_019164311.1 PREDICTED: zinc finger protein CONSTANS-LIKE 13-like isoform X1 [Ipomoea nil] >XP_019164314.1 PREDICTED: zinc finger protein CONSTANS-LIKE 13-like isoform X1 [Ipomoea nil] >XP_019164318.1 PREDICTED: zinc finger …
3	CL1104.Contig32_All	0.02	0	2.42333	1.57667	PREDICTED: zinc finger protein CONSTANS-LIKE 13-like isoform X1 [Ipomoea nil] >XP_019164307.1 PREDICTED: zinc finger protein CONSTANS-LIKE 13-like isoform X1 [Ipomoea nil] >XP_019164311.1 PREDICTED: zinc finger protein CONSTANS-LIKE 13-like isoform X1 [Ipomoea nil] >XP_019164314.1 PREDICTED: zinc finger protein CONSTANS-LIKE 13-like isoform X1 [Ipomoea nil] >XP_019164318.1 PREDICTED: zinc finger …
3	CL11055.Contig6_All	0.0933333	0.263333	4.43667	3.07	XM_019343692.1 PREDICTED: Ipomoea nil serine/threonine-protein phosphatase BSL3-like (LOC109192964), mRNA
3	CL1106.Contig19_All	3.45667	10.5	86.57	40.7433	PREDICTED: caffeoylshikimate esterase isoform X1 [Ipomoea nil]
3	CL1106.Contig28_All	10.8833	37.4267	241.983	100.703	PREDICTED: caffeoylshikimate esterase isoform X1 [Ipomoea nil]
3	CL1106.Contig33_All	1.07	2.60667	16.2833	6.47	PREDICTED: caffeoylshikimate esterase isoform X1 [Gossypium arboreum]
3	CL11063.Contig122_All	0.956667	2.14667	17.42	13.4667	XR_002054311.1 PREDICTED: Ipomoea nil uncharacterized LOC109182003 (LOC109182003), transcript variant X7, ncRNA
3	CL11063.Contig46_All	2.10333	4.28333	45.7133	35.7433	XR_002054306.1 PREDICTED: Ipomoea nil uncharacterized LOC109182003 (LOC109182003), transcript variant X2, ncRNA
3	CL11064.Contig16_All	0.166667	0.146667	2.49667	2.07333	PREDICTED: peroxisomal membrane protein PMP22 isoform X1 [Ipomoea nil]
3	CL11064.Contig19_All	1.27	1.08	21.9533	17.2933	PREDICTED: peroxisomal membrane protein PMP22 isoform X1 [Ipomoea nil]
3	CL11064.Contig2_All	0.166667	0.373333	3.20333	2.87	PREDICTED: peroxisomal membrane protein PMP22 isoform X2 [Ipomoea nil]
3	CL11064.Contig3_All	0.25	0.153333	2.39333	1.31	PREDICTED: peroxisomal membrane protein PMP22 isoform X1 [Ipomoea nil]
3	CL11064.Contig8_All	0.0733333	0.223333	1.95667	1.64333	PREDICTED: peroxisomal membrane protein PMP22-like [Juglans regia]
3	CL11066.Contig12_All	1.32333	0.526667	3.82667	3.14667	PREDICTED: fatty-acid-binding protein 2 [Ipomoea nil]
3	CL11090.Contig7_All	31.3033	10.0433	51.8	35.5633	PREDICTED: 26S protease regulatory subunit S10B homolog B [Ipomoea nil]
3	CL111.Contig1_All	1.02333	0.536667	5.23667	2.58667	PREDICTED: uncharacterized protein LOC109157022 [Ipomoea nil]
3	CL11108.Contig4_All	1.91333	1.78333	9.65333	5.01667	PREDICTED: TATA-box-binding protein-like [Ipomoea nil] >XP_019162401.1 PREDICTED: TATA-box-binding protein-like [Ipomoea nil]
3	CL11112.Contig1_All	2.11333	4.87667	36.9633	34.02	PREDICTED: VIN3-like protein 1 [Ipomoea nil] >XP_019192494.1 PREDICTED: VIN3-like protein 1 [Ipomoea nil] >XP_019192495.1 PREDICTED: VIN3-like protein 1 [Ipomoea nil]
3	CL11165.Contig7_All	0.666667	0.57	3.85	3.28	PREDICTED: mitogen-activated protein kinase kinase 9-like [Ipomoea nil]
3	CL11168.Contig25_All	0.276667	0.0466667	4.79	4.34	PREDICTED: uncharacterized protein LOC109156050 isoform X2 [Ipomoea nil]
3	CL11168.Contig37_All	28.4567	65.66	312.787	187.003	PREDICTED: uncharacterized protein LOC109188433 [Ipomoea nil] >XP_019194659.1 PREDICTED: uncharacterized protein LOC109188433 [Ipomoea nil] >XP_019194660.1 PREDICTED: uncharacterized protein LOC109188433 [Ipomoea nil] >XP_019194661.1 PREDICTED: uncharacterized protein LOC109188433 [Ipomoea nil]
3	CL11168.Contig38_All	0.563333	0.66	5.64	2.83	PREDICTED: uncharacterized protein LOC109188433 [Ipomoea nil] >XP_019194659.1 PREDICTED: uncharacterized protein LOC109188433 [Ipomoea nil] >XP_019194660.1 PREDICTED: uncharacterized protein LOC109188433 [Ipomoea nil] >XP_019194661.1 PREDICTED: uncharacterized protein LOC109188433 [Ipomoea nil]
3	CL11175.Contig38_All	0.4	0	2.82667	1.17	PREDICTED: probable protein phosphatase 2C 27 isoform X2 [Ipomoea nil]
3	CL1118.Contig12_All	2.95	2.85	20.2433	12.7933	PREDICTED: septum-promoting GTP-binding protein 1-like [Ipomoea nil]
3	CL11180.Contig3_All	7.5	3.44	34.1467	27.0667	PREDICTED: probable protein phosphatase 2C 9 [Ipomoea nil]
3	CL11180.Contig6_All	4.14	3.14	16.7267	12.6333	PREDICTED: probable protein phosphatase 2C 9 [Ipomoea nil]
3	CL11180.Contig8_All	3.28333	0.91	9.58	6.30333	PREDICTED: probable protein phosphatase 2C 10 isoform X1 [Ipomoea nil] >XP_019168983.1 PREDICTED: probable protein phosphatase 2C 10 isoform X1 [Ipomoea nil]
3	CL11183.Contig4_All	0.453333	0.576667	3.36	1.61667	PREDICTED: WAT1-related protein At1g43650-like [Ipomoea nil]
3	CL11208.Contig12_All	0.16	0.323333	5.62	4.59333	PREDICTED: suppressor of disruption of TFIIS [Ipomoea nil] >XP_019188034.1 PREDICTED: suppressor of disruption of TFIIS [Ipomoea nil]
3	CL11208.Contig14_All	5.32	2.67	22.6	10.7033	PREDICTED: suppressor of disruption of TFIIS [Ipomoea nil] >XP_019188034.1 PREDICTED: suppressor of disruption of TFIIS [Ipomoea nil]
3	CL11208.Contig21_All	0.56	0.27	3.37667	3.10333	PREDICTED: suppressor of disruption of TFIIS [Ipomoea nil] >XP_019188034.1 PREDICTED: suppressor of disruption of TFIIS [Ipomoea nil]
3	CL11211.Contig23_All	1.06	4.48	25.0667	22.1967	PREDICTED: interferon-related developmental regulator 1 [Ipomoea nil]
3	CL11211.Contig7_All	0.14	0.503333	16.0167	14.9133	PREDICTED: interferon-related developmental regulator 1 [Ipomoea nil]
3	CL11218.Contig19_All	1.9	2.47333	12.08	6.80333	PREDICTED: serine carboxypeptidase-like [Ipomoea nil]
3	CL11219.Contig1_All	1	0	2.71333	1.87333	PREDICTED: uncharacterized protein LOC109177247 [Ipomoea nil]
3	CL11221.Contig1_All	0.273333	0.14	3.29333	2.40333	cryptochrome 2 [Ipomoea purpurea]
3	CL11253.Contig2_All	0.146667	0.843333	6.33	5.55667	leucine-rich repeat protein 1-like [Olea europaea var. sylvestris]
3	CL1126.Contig9_All	0.206667	0.346667	3.57667	1.83	PREDICTED: cysteine protease ATG4-like [Ipomoea nil]
3	CL1127.Contig7_All	0.39	0.563333	6.57333	2.51667	E3 ubiquitin-protein ligase RNFT1-like isoform X1 [Cucurbita pepo subsp. pepo]
3	CL1127.Contig9_All	0.343333	0.423333	18.78	13.34	PREDICTED: RING finger and transmembrane domain-containing protein 2-like [Ipomoea nil]
3	CL1132.Contig5_All	0	0	14.1633	8.22333	PREDICTED: uncharacterized protein LOC109169067 isoform X2 [Ipomoea nil]
3	CL1133.Contig5_All	0.546667	0.116667	20.05	10.58	PREDICTED: purple acid phosphatase 1-like isoform X1 [Ipomoea nil] >XP_019156105.1 PREDICTED: purple acid phosphatase 1-like isoform X1 [Ipomoea nil]
3	CL1145.Contig3_All	8.56	41.8367	271.803	260.637	PREDICTED: senescence-specific cysteine protease SAG39-like [Ipomoea nil]
3	CL1146.Contig1_All	0	0	2.03	1.14	PREDICTED: beta-ureidopropionase [Ipomoea nil]
3	CL1146.Contig5_All	0.393333	0	8.37333	6.04333	PREDICTED: beta-ureidopropionase [Ipomoea nil]
3	CL1147.Contig6_All	4.57667	0	14.0533	8.86333	PREDICTED: 3-oxo-Delta(4,5)-steroid 5-beta-reductase-like isoform X3 [Ipomoea nil]
3	CL1147.Contig7_All	17.06	0.12	38.1733	22.9	PREDICTED: 3-oxo-Delta(4,5)-steroid 5-beta-reductase-like isoform X3 [Ipomoea nil]
3	CL1167.Contig3_All	0.0966667	0.45	3.12667	2.14667	PREDICTED: homeobox-leucine zipper protein HAT5-like isoform X1 [Ipomoea nil]
3	CL1167.Contig4_All	0.28	0.223333	2.13	1.65333	PREDICTED: homeobox-leucine zipper protein HAT5-like isoform X4 [Ipomoea nil]
3	CL1190.Contig1_All	1.15667	0.823333	4.35333	2.84	PREDICTED: signal peptide peptidase-like 5 [Ipomoea nil]
3	CL1192.Contig8_All	1.15333	1.52667	8.15667	4.77667	PREDICTED: developmental protein SEPALLATA 1-like [Ipomoea nil]
3	CL1193.Contig15_All	0.106667	0.316667	6.05333	5.18667	PREDICTED: beta-1,3-galactosyltransferase 7-like isoform X8 [Ipomoea nil]
3	CL1193.Contig21_All	2.20333	3.04333	19.3867	16.3933	PREDICTED: beta-1,3-galactosyltransferase 7-like isoform X8 [Ipomoea nil]
3	CL1193.Contig40_All	0.0333333	0.233333	3.45667	2.42667	PREDICTED: beta-1,3-galactosyltransferase 7-like isoform X8 [Ipomoea nil]
3	CL1193.Contig46_All	1.03333	0.936667	7.20333	5.58333	PREDICTED: beta-1,3-galactosyltransferase 7-like isoform X2 [Ipomoea nil]
3	CL1193.Contig75_All	0.326667	1.12667	6.41	5.45667	PREDICTED: beta-1,3-galactosyltransferase 7-like isoform X5 [Ipomoea nil]
3	CL120.Contig7_All	3.55667	0.633333	9.80667	6.71333	PREDICTED: cytokinin dehydrogenase 6-like [Ipomoea nil]
3	CL1206.Contig22_All	0.443333	0.76	5.17667	2.81	serine/threonine-protein phosphatase PP2A-2 catalytic subunit-like [Olea europaea var. sylvestris]
3	CL1210.Contig2_All	0.166667	0.356667	7.21	4.37	PREDICTED: uncharacterized protein LOC109159226 [Ipomoea nil]
3	CL1211.Contig6_All	0	0	1.5	1.17667	XR_002051838.1 PREDICTED: Ipomoea nil uncharacterized LOC109167389 (LOC109167389), ncRNA
3	CL1214.Contig17_All	1.78333	0	3.71667	2.35667	PREDICTED: nuclear poly(A) polymerase 2-like, partial [Ipomoea nil]
3	CL1214.Contig2_All	0	0	3.83	2.65	PREDICTED: nuclear poly(A) polymerase 2-like, partial [Ipomoea nil]
3	CL122.Contig14_All	0.906667	1.71333	11.0233	5.7	PREDICTED: CLP protease regulatory subunit CLPX1, mitochondrial-like [Ipomoea nil]
3	CL122.Contig3_All	0.486667	0	65.69	54.6567	PREDICTED: CLP protease regulatory subunit CLPX1, mitochondrial-like [Ipomoea nil]
3	CL122.Contig41_All	3.53667	8.84	47.9933	31.9933	PREDICTED: CLP protease regulatory subunit CLPX1, mitochondrial-like [Ipomoea nil]
3	CL1230.Contig10_All	0.28	0	13.3367	8.44333	PREDICTED: probable WRKY transcription factor 31 isoform X2 [Ipomoea nil]
3	CL1230.Contig4_All	0.0566667	0.04	2.10333	1.18333	PREDICTED: probable WRKY transcription factor 31 isoform X1 [Ipomoea nil]
3	CL1233.Contig14_All	0.313333	0.5	4.99	4.54333	PREDICTED: inositol-tetrakisphosphate 1-kinase 3-like isoform X1 [Ipomoea nil]
3	CL1233.Contig18_All	0	0.233333	8.57	4.71333	PREDICTED: inositol-tetrakisphosphate 1-kinase 3-like isoform X1 [Ipomoea nil]
3	CL1237.Contig3_All	0.243333	0.716667	4.13	3.91333	PREDICTED: zinc finger CCCH domain-containing protein 41-like [Ipomoea nil] >XP_019161673.1 PREDICTED: zinc finger CCCH domain-containing protein 41-like [Ipomoea nil]
3	CL1259.Contig4_All	2.10333	2.7	12.37	5.68667	PREDICTED: uncharacterized zinc finger protein At4g06634-like [Ipomoea nil]
3	CL128.Contig17_All	0.2	0.633333	3.22333	2.60333	PREDICTED: protein EMSY-LIKE 3-like isoform X1 [Ipomoea nil] >XP_019152166.1 PREDICTED: protein EMSY-LIKE 3-like isoform X1 [Ipomoea nil]
3	CL1284.Contig8_All	1.17	1.23333	6.73333	3.64667	PREDICTED: probable tyrosine-protein phosphatase At1g05000 [Ipomoea nil]
3	CL1291.Contig2_All	1.22	0	5.44333	3.42667	PREDICTED: serine/arginine-rich splicing factor RS31 isoform X2 [Ipomoea nil]
3	CL1300.Contig1_All	0.15	0.316667	2.72	1.93667	PREDICTED: histone deacetylase 9 isoform X1 [Ipomoea nil]
3	CL1300.Contig3_All	0.77	0.733333	3.82667	2.73667	hypothetical protein [Ipomoea trifida]
3	CL1302.Contig19_All	0.15	0.213333	2.47	1.85	PREDICTED: glutathione synthetase, chloroplastic [Ipomoea nil]
3	CL1302.Contig27_All	2.97667	1.09	5.23333	4.59667	PREDICTED: glutathione synthetase, chloroplastic [Ipomoea nil]
3	CL1302.Contig30_All	0.0966667	2.28667	15.92	13.67	PREDICTED: glutathione synthetase, chloroplastic [Ipomoea nil]
3	CL1305.Contig1_All	4.74667	0.156667	58.6733	41.4233	PREDICTED: probable alpha,alpha-trehalose-phosphate synthase [UDP-forming] 11 [Ipomoea nil]
3	CL1305.Contig5_All	3.53333	5.50667	51.0867	38.45	PREDICTED: probable alpha,alpha-trehalose-phosphate synthase [UDP-forming] 11 [Ipomoea nil]
3	CL1305.Contig6_All	0.113333	0.733333	5.22333	2.82667	PREDICTED: probable alpha,alpha-trehalose-phosphate synthase [UDP-forming] 11 [Ipomoea nil]
3	CL1305.Contig7_All	36.0133	3.28	196.743	163.24	PREDICTED: probable alpha,alpha-trehalose-phosphate synthase [UDP-forming] 11 isoform X1 [Nicotiana tomentosiformis]
3	CL1311.Contig10_All	0.23	0.63	2.89667	1.98	PREDICTED: dol-P-Man:Man(5)GlcNAc(2)-PP-Dol alpha-1,3-mannosyltransferase isoform X2 [Ipomoea nil]
3	CL1322.Contig8_All	0.576667	0.45	3.23333	2.92667	PREDICTED: uncharacterized protein LOC109149795 isoform X1 [Ipomoea nil]
3	CL1327.Contig1_All	11.9133	12.8633	65.1867	53.59	PREDICTED: ribokinase-like isoform X2 [Ipomoea nil]
3	CL1327.Contig29_All	1.09	0.816667	3.67	3.08667	PREDICTED: ribokinase-like isoform X2 [Ipomoea nil]
3	CL1327.Contig8_All	0.39	0.13	9.30667	4.18667	PREDICTED: ribokinase-like isoform X2 [Ipomoea nil]
3	CL1327.Contig9_All	0.423333	0.0833333	5.55667	2.63667	PREDICTED: ribokinase-like isoform X2 [Ipomoea nil]
3	CL1335.Contig12_All	326.09	37.6333	581.69	470.6	Amino acid permease 5 [Capsicum baccatum]
3	CL135.Contig33_All	1.09	0.846667	9.15	4.27	PREDICTED: uncharacterized protein At2g33490-like isoform X1 [Ipomoea nil]
3	CL1353.Contig35_All	0.366667	0	10.74	4.31667	PREDICTED: uncharacterized protein LOC109156805 [Ipomoea nil] >XP_019160202.1 PREDICTED: uncharacterized protein LOC109156805 [Ipomoea nil]
3	CL1353.Contig39_All	0	0.08	1.54333	1.27	PREDICTED: sulfhydryl oxidase 2-like isoform X1 [Ipomoea nil]
3	CL1353.Contig51_All	5.28333	22.3933	195.763	185.367	PREDICTED: uncharacterized protein LOC109156805 [Ipomoea nil] >XP_019160202.1 PREDICTED: uncharacterized protein LOC109156805 [Ipomoea nil]
3	CL1353.Contig53_All	1.43	0	35.9533	28.94	PREDICTED: uncharacterized protein LOC109156805 [Ipomoea nil] >XP_019160202.1 PREDICTED: uncharacterized protein LOC109156805 [Ipomoea nil]
3	CL1353.Contig5_All	0.06	0	2.83667	1.10333	PREDICTED: uncharacterized protein LOC109156805 [Ipomoea nil] >XP_019160202.1 PREDICTED: uncharacterized protein LOC109156805 [Ipomoea nil]
3	CL1353.Contig60_All	0.64	0.193333	1.32	1.13	PREDICTED: sulfhydryl oxidase 2-like isoform X1 [Ipomoea nil]
3	CL1353.Contig9_All	0.143333	0	5.47667	3.87	PREDICTED: uncharacterized protein LOC109156805 [Ipomoea nil] >XP_019160202.1 PREDICTED: uncharacterized protein LOC109156805 [Ipomoea nil]
3	CL1360.Contig3_All	0.2	0.0533333	3.57	3.21667	PREDICTED: BEL1-like homeodomain protein 2 [Ipomoea nil] >XP_019185566.1 PREDICTED: BEL1-like homeodomain protein 2 [Ipomoea nil] >XP_019185567.1 PREDICTED: BEL1-like homeodomain protein 2 [Ipomoea nil]
3	CL1360.Contig4_All	0.163333	0.0466667	2.90333	2.16333	PREDICTED: BEL1-like homeodomain protein 2 [Ipomoea nil] >XP_019185566.1 PREDICTED: BEL1-like homeodomain protein 2 [Ipomoea nil] >XP_019185567.1 PREDICTED: BEL1-like homeodomain protein 2 [Ipomoea nil]
3	CL1371.Contig32_All	0.553333	1.61333	34.36	14.8467	PREDICTED: ultraviolet-B receptor UVR8 [Ipomoea nil] >XP_019176675.1 PREDICTED: ultraviolet-B receptor UVR8 [Ipomoea nil]
3	CL1373.Contig14_All	3.09	0.383333	4.95667	3.75	hypothetical protein DM860_009685 [Cuscuta australis]
3	CL1374.Contig1_All	1.63	0.36	2.26667	1.85	PREDICTED: hydroxyproline O-galactosyltransferase GALT6-like [Ipomoea nil]
3	CL1374.Contig4_All	1.36667	0.846667	9.08333	7.82333	PREDICTED: hydroxyproline O-galactosyltransferase GALT6-like [Ipomoea nil]
3	CL1391.Contig6_All	12.49	5.19667	26.1067	21.9333	PREDICTED: protein ETHYLENE INSENSITIVE 3-like isoform X2 [Ipomoea nil]
3	CL1399.Contig6_All	0.14	0.216667	2.42	1.25667	PREDICTED: myb-like protein P [Ipomoea nil] >XP_019167941.1 PREDICTED: myb-like protein P [Ipomoea nil] >XP_019167942.1 PREDICTED: myb-like protein P [Ipomoea nil]
3	CL14.Contig60_All	2.32667	0	3.73667	3.32667	hypothetical protein DM860_010110 [Cuscuta australis]
3	CL1404.Contig1_All	0.11	0.19	2.48	1.98333
3	CL1412.Contig4_All	1.32333	0.98	5.77333	4.49	hypothetical protein DM860_006173 [Cuscuta australis]
3	CL1431.Contig3_All	3.95	1.79667	9.69667	8.01333	PREDICTED: malate dehydrogenase, glyoxysomal-like [Ipomoea nil]
3	CL1433.Contig4_All	0.0866667	0.18	3.09	1.80667	PREDICTED: protein NEN4 isoform X2 [Ipomoea nil]
3	CL1434.Contig12_All	34.9467	10.63	61.1833	41.6867	PREDICTED: probable sphingolipid transporter spinster homolog 2 [Ipomoea nil]
3	CL1434.Contig4_All	12.01	0	29.5567	24.9067	PREDICTED: probable sphingolipid transporter spinster homolog 2 [Ipomoea nil]
3	CL1434.Contig6_All	27.0767	15.6867	101.85	68.4433	PREDICTED: probable sphingolipid transporter spinster homolog 2 [Ipomoea nil]
3	CL1436.Contig2_All	0.89	2.26333	14.4633	11.0633	PREDICTED: probable protein phosphatase 2C 25 isoform X1 [Ipomoea nil]
3	CL1440.Contig11_All	0.49	0.366667	2.92667	2.23667	XM_019313964.1 PREDICTED: Ipomoea nil putative MO25-like protein At5g47540 (LOC109165278), mRNA
3	CL1441.Contig1_All	5.02333	3.06333	57.33	31.7367	PREDICTED: phosphoenolpyruvate carboxykinase [ATP]-like [Ipomoea nil]
3	CL1441.Contig27_All	0.0566667	0.193333	4.00667	2.65667	PREDICTED: phosphoenolpyruvate carboxykinase [ATP]-like [Ipomoea nil]
3	CL1441.Contig73_All	0.0766667	0	2.47333	1.17333	PREDICTED: phosphoenolpyruvate carboxykinase [ATP]-like [Ipomoea nil]
3	CL1442.Contig4_All	0.326667	0.82	4.94	4.35667	PREDICTED: homeobox protein LUMINIDEPENDENS [Ipomoea nil]
3	CL1442.Contig6_All	2.28	5.89	47.68	32.7533	PREDICTED: homeobox protein LUMINIDEPENDENS [Ipomoea nil]
3	CL1447.Contig59_All	0	0	2.21333	1.25	PREDICTED: isovaleryl-CoA dehydrogenase, mitochondrial [Ipomoea nil]
3	CL1447.Contig6_All	12.5	20.5267	115.697	81.3233	PREDICTED: isovaleryl-CoA dehydrogenase, mitochondrial [Ipomoea nil]
3	CL1450.Contig1_All	0.743333	1.04	5.73333	5.36333
3	CL1467.Contig17_All	6.44333	13.3467	77.5933	69.3
3	CL1467.Contig20_All	0.853333	3.03	14.3367	5.97667	XR_002048448.1 PREDICTED: Ipomoea nil uncharacterized LOC109146467 (LOC109146467), transcript variant X2, ncRNA
3	CL1467.Contig35_All	4.59667	10.54	63.3767	53.1867	XR_002048448.1 PREDICTED: Ipomoea nil uncharacterized LOC109146467 (LOC109146467), transcript variant X2, ncRNA
3	CL1483.Contig8_All	0.486667	3.13333	26.4567	22.1267	PREDICTED: probable chlorophyll(ide) b reductase NYC1, chloroplastic [Ipomoea nil]
3	CL1485.Contig23_All	0	0.133333	3.27667	1.48	PREDICTED: receptor like protein kinase S.2 [Ipomoea nil]
3	CL1490.Contig2_All	1.64667	11.6333	72.86	70.5433	PREDICTED: extracellular ribonuclease LE-like [Ipomoea nil]
3	CL1507.Contig26_All	0.02	0	2.97	2.04	autophagy-related protein 18b isoform X2 [Momordica charantia]
3	CL1520.Contig1_All	2.56333	1.71	10.5967	8.12667	PREDICTED: protein kinase 2B, chloroplastic-like isoform X2 [Ipomoea nil]
3	CL1522.Contig2_All	1.53333	0.743333	5.79	5.14667	PREDICTED: TGACG-sequence-specific DNA-binding protein TGA-1A-like isoform X2 [Ipomoea nil]
3	CL1536.Contig11_All	0.163333	1.29	7.45667	6.93	hypothetical protein DM860_015342 [Cuscuta australis]
3	CL1536.Contig12_All	0	1.16	8.92333	5.15	PREDICTED: metal-nicotianamine transporter YSL3-like isoform X1 [Nicotiana tabacum]
3	CL1536.Contig1_All	0.0233333	0.566667	2.94	1.66333	PREDICTED: metal-nicotianamine transporter YSL3-like isoform X2 [Ipomoea nil]
3	CL1538.Contig18_All	0	0.126667	3.39	2.49667	PREDICTED: probable plastidic glucose transporter 2 isoform X1 [Ipomoea nil] >XP_019192016.1 PREDICTED: probable plastidic glucose transporter 2 isoform X1 [Ipomoea nil]
3	CL1538.Contig4_All	0.123333	0.08	1.96	1.82667	PREDICTED: probable plastidic glucose transporter 2 isoform X1 [Ipomoea nil] >XP_019192016.1 PREDICTED: probable plastidic glucose transporter 2 isoform X1 [Ipomoea nil]
3	CL1547.Contig2_All	3.73	3.37	19.4733	10.2133	PREDICTED: ATP-dependent zinc metalloprotease FTSH 10, mitochondrial-like [Ipomoea nil]
3	CL1553.Contig22_All	0.15	0.336667	3.97	1.82667	PREDICTED: adenylylsulfatase HINT3 [Ipomoea nil]
3	CL1556.Contig29_All	0.273333	0	1.74333	1.27	PREDICTED: sphingosine kinase 1 isoform X1 [Ipomoea nil]
3	CL1560.Contig12_All	0.276667	0.896667	17.73	16.4267	PREDICTED: transmembrane protein 56-B-like [Ipomoea nil] >XP_019162339.1 PREDICTED: transmembrane protein 56-B-like [Ipomoea nil]
3	CL1560.Contig1_All	0.05	0.216667	5.30667	4.73	PREDICTED: transmembrane protein 56-B-like [Ipomoea nil] >XP_019162339.1 PREDICTED: transmembrane protein 56-B-like [Ipomoea nil]
3	CL1560.Contig6_All	0.433333	0.25	1.73667	1.18	PREDICTED: transmembrane protein 56-B-like [Ipomoea nil] >XP_019162339.1 PREDICTED: transmembrane protein 56-B-like [Ipomoea nil]
3	CL1560.Contig9_All	5.97	15.4567	72.2	50.5433	PREDICTED: transmembrane protein 56-B-like [Ipomoea nil] >XP_019162339.1 PREDICTED: transmembrane protein 56-B-like [Ipomoea nil]
3	CL1567.Contig2_All	0.996667	0	1.78667	1.48667	PREDICTED: uncharacterized protein LOC109181570 [Ipomoea nil]
3	CL1567.Contig3_All	3.76667	0	5.97	4.52333	PREDICTED: uncharacterized protein LOC109181570 [Ipomoea nil]
3	CL1592.Contig1_All	3.14	2.98667	29.9367	25.31	PREDICTED: putative F-box protein PP2-B12 isoform X1 [Ipomoea nil]
3	CL1592.Contig6_All	5.01333	3.24333	19.0833	13.07	PREDICTED: putative F-box protein PP2-B12 isoform X3 [Ipomoea nil]
3	CL1592.Contig7_All	5.01	2.62	35.1133	26.91	PREDICTED: putative F-box protein PP2-B12 isoform X3 [Ipomoea nil]
3	CL16.Contig6_All	1.32	0.11	1.76	1.51667	PREDICTED: KH domain-containing protein At5g56140-like [Ipomoea nil]
3	CL1607.Contig31_All	1.05667	2.24333	23.1333	10.0933	PREDICTED: sphingosine-1-phosphate lyase isoform X1 [Ipomoea nil]
3	CL1608.Contig4_All	0.363333	0.276667	11.6533	4.91	PREDICTED: receptor-like protein kinase 5 [Ipomoea nil] >XP_019191773.1 PREDICTED: receptor-like protein kinase 5 [Ipomoea nil]
3	CL1608.Contig6_All	1.00333	1.54	13.2867	7.65333	PREDICTED: receptor-like protein kinase 5 [Ipomoea nil] >XP_019191773.1 PREDICTED: receptor-like protein kinase 5 [Ipomoea nil]
3	CL1609.Contig2_All	3.15	0.726667	44.4467	27.6033	PREDICTED: xyloglucan endotransglucosylase/hydrolase protein 22-like [Ipomoea nil]
3	CL1626.Contig4_All	0.236667	0.996667	4.77667	2.7	PREDICTED: metal-nicotianamine transporter YSL1-like isoform X1 [Ipomoea nil]
3	CL1628.Contig2_All	0	0	12.33	6.37	PREDICTED: mitochondrial substrate carrier family protein P [Ipomoea nil]
3	CL1628.Contig31_All	3.09333	9.98	54.2333	46.71	PREDICTED: mitochondrial substrate carrier family protein P [Ipomoea nil]
3	CL1628.Contig4_All	0.323333	0.256667	1.64333	1.25	PREDICTED: mitochondrial substrate carrier family protein P [Ipomoea nil]
3	CL1644.Contig4_All	0.26	0.09	1.71333	1.25	PREDICTED: RNA-binding protein 39 [Ipomoea nil]
3	CL1650.Contig27_All	8.70667	5.65	51.7733	45.3033	PREDICTED: sulfoquinovosyl transferase SQD2-like [Ipomoea nil]
3	CL1662.Contig9_All	2.24333	1.60333	9.19667	4.73333	PREDICTED: telomere repeat-binding protein 2-like [Ipomoea nil] >XP_019171936.1 PREDICTED: telomere repeat-binding protein 2-like [Ipomoea nil]
3	CL1699.Contig11_All	3.20333	0.963333	18.1433	12.99	PREDICTED: cellulose synthase-like protein E1 [Ipomoea nil]
3	CL1699.Contig16_All	0	0	2.51667	1.66	PREDICTED: cellulose synthase-like protein E1 [Ipomoea nil]
3	CL1706.Contig14_All	1.1	0.146667	6.58	4.53667	PREDICTED: uncharacterized protein LOC109156900 [Ipomoea nil]
3	CL1706.Contig3_All	0.493333	0.13	7.67667	5.14	PREDICTED: uncharacterized protein LOC109156900 [Ipomoea nil]
3	CL1734.Contig13_All	14.9833	15.2633	79.3467	58.0233	PREDICTED: autophagy-related protein 8C-like isoform X1 [Ipomoea nil]
3	CL1734.Contig22_All	1.52	1.73667	11.5433	10.8	PREDICTED: autophagy-related protein 8C-like isoform X1 [Ipomoea nil]
3	CL1734.Contig5_All	3.47667	4.9	31.72	22.6667	PREDICTED: autophagy-related protein 8C-like isoform X1 [Ipomoea nil]
3	CL1734.Contig7_All	0.426667	0.33	1.99	1.51667	hypothetical protein CICLE_v10017018mg [Citrus clementina]
3	CL174.Contig9_All	0.28	0.02	4.00333	3.74	PREDICTED: ABC transporter B family member 26, chloroplastic [Ipomoea nil]
3	CL1773.Contig33_All	5.78667	0	19.27	14.6767	PREDICTED: uncharacterized protein LOC109219032 [Nicotiana attenuata] >OIT21351.1 katanin p60 atpase-containing subunit a1 [Nicotiana attenuata]
3	CL1788.Contig4_All	56.9333	41.51	244.883	170.45	PREDICTED: cysteine proteinase 15A-like [Ipomoea nil] >BAF46302.1 cysteine proteinase precursor [Ipomoea nil]
3	CL1790.Contig6_All	0.68	1.60667	7.99667	6.64	PREDICTED: uncharacterized protein LOC109175686 [Ipomoea nil]
3	CL1796.Contig1_All	0.506667	0.546667	17.64	12.3533	PREDICTED: 26S protease regulatory subunit 7 homolog A-like [Ipomoea nil] >XP_019154862.1 PREDICTED: 26S protease regulatory subunit 7 homolog A-like [Ipomoea nil]
3	CL182.Contig3_All	4.57	0.99	6.03	4.63667	PREDICTED: TMV resistance protein N-like [Ipomoea nil]
3	CL1831.Contig17_All	1.72	1.47333	11.18	8.96	PREDICTED: prosaposin-like [Ipomoea nil]
3	CL1831.Contig18_All	0.53	0.836667	20.57	10.65	PREDICTED: prosaposin-like [Ipomoea nil]
3	CL1832.Contig3_All	0.913333	2.06667	10.81	10.16	PREDICTED: acyl-protein thioesterase 1 homolog 1-like isoform X1 [Ipomoea nil]
3	CL1842.Contig1_All	6.77667	0	16.3733	10.1167	PREDICTED: small ubiquitin-related modifier 2-like [Ipomoea nil]
3	CL1843.Contig16_All	0.0866667	0	1.33333	1.25667	PREDICTED: receptor-like cytosolic serine/threonine-protein kinase RBK2 [Ipomoea nil] >XP_019197543.1 PREDICTED: receptor-like cytosolic serine/threonine-protein kinase RBK2 [Ipomoea nil] >XP_019197545.1 PREDICTED: receptor-like cytosolic serine/threonine-protein kinase RBK2 [Ipomoea nil] >XP_019197546.1 PREDICTED: receptor-like cytosolic serine/threonine-protein kinase RBK2 [Ipomoea nil] >XP_019…
3	CL1847.Contig13_All	4	0.14	41.3333	31.5733	PREDICTED: aspartic proteinase-like [Ipomoea nil]
3	CL1847.Contig15_All	1.84	0.0333333	60.8867	55.5667	PREDICTED: aspartic proteinase-like [Ipomoea nil]
3	CL1847.Contig16_All	0.25	0.0333333	12.5133	7.98667	PREDICTED: aspartic proteinase-like [Ipomoea nil]
3	CL1847.Contig2_All	0.88	0	6.53667	3.90333	PREDICTED: aspartic proteinase-like [Ipomoea nil]
3	CL1847.Contig4_All	0.593333	0.09	14.2967	13.5967	hypothetical protein DM860_003031 [Cuscuta australis]
3	CL186.Contig42_All	2.45	0.333333	5.51333	3.83	PREDICTED: probable amino acid permease 7 [Ipomoea nil]
3	CL186.Contig69_All	0	0	1.27333	1.11333	PREDICTED: probable amino acid permease 7 [Ipomoea nil]
3	CL1861.Contig4_All	0.37	0.193333	2.9	1.91333	PREDICTED: uncharacterized protein LOC109178660 [Ipomoea nil]
3	CL1872.Contig5_All	0.226667	0.133333	1.66667	1.38	PREDICTED: glutathione reductase, chloroplastic [Ipomoea nil]
3	CL1896.Contig12_All	1.01	0	2.81333	1.98333	PREDICTED: phosphatidylinositol 4-phosphate 5-kinase 9 [Ipomoea nil]
3	CL1896.Contig6_All	0.566667	0.64	3.87667	1.87	PREDICTED: phosphatidylinositol 4-phosphate 5-kinase 9 [Ipomoea nil]
3	CL19.Contig40_All	2.5	3.26667	16.1467	12.8367	PREDICTED: deoxynucleoside triphosphate triphosphohydrolase SAMHD1 homolog [Ipomoea nil]
3	CL190.Contig11_All	5.60333	13.4967	87	83.99	PREDICTED: WAT1-related protein At2g39510-like [Ipomoea nil]
3	CL1913.Contig7_All	0.21	0.683333	3.51333	1.91	PREDICTED: uncharacterized protein At2g33490-like [Ipomoea nil]
3	CL1919.Contig1_All	1.49333	0.973333	6.58	4.92667	PREDICTED: ras-related protein RABA5c-like [Ipomoea nil]
3	CL1949.Contig6_All	0.0433333	0.16	2.04	1.94667	PREDICTED: probable phospholipid hydroperoxide glutathione peroxidase [Ipomoea nil]
3	CL1959.Contig11_All	0.126667	0.0733333	2.12	1.72667	hypothetical protein DM860_011892 [Cuscuta australis]
3	CL1959.Contig1_All	0.0233333	0.0333333	2.26	1.97	hypothetical protein DM860_011892 [Cuscuta australis]
3	CL1959.Contig20_All	1.96333	5.92333	187.327	163.86	hypothetical protein DM860_011892 [Cuscuta australis]
3	CL1959.Contig8_All	0.08	1.14667	16.7333	15.3867	hypothetical protein DM860_011892 [Cuscuta australis]
3	CL197.Contig11_All	10.0433	17.3833	102.357	89.13	PREDICTED: GDSL esterase/lipase At3g27950-like [Ipomoea nil]
3	CL1972.Contig1_All	2.19333	1.31667	6.11333	4.92667	PREDICTED: CASP-like protein 5B3 [Ipomoea nil] >XP_019180521.1 PREDICTED: CASP-like protein 5B3 [Ipomoea nil]
3	CL198.Contig11_All	4.72	8.81	45.81	22.8633	PREDICTED: TMV resistance protein N-like [Ipomoea nil]
3	CL1992.Contig6_All	0.03	0.723333	6.93333	6.44667	PREDICTED: glutamate receptor 3.6-like [Ipomoea nil]
3	CL201.Contig16_All	1.61667	0.416667	30.5933	22.3433	PREDICTED: branched-chain-amino-acid aminotransferase 2, chloroplastic-like isoform X2 [Ipomoea nil]
3	CL201.Contig21_All	0.11	0.0233333	29.32	14.9433	PREDICTED: branched-chain-amino-acid aminotransferase 2, chloroplastic-like isoform X1 [Ipomoea nil] >XP_019174131.1 PREDICTED: branched-chain-amino-acid aminotransferase 2, chloroplastic-like isoform X1 [Ipomoea nil]
3	CL201.Contig24_All	23.6867	14.48	116.34	89.45	PREDICTED: branched-chain-amino-acid aminotransferase 2, chloroplastic-like isoform X1 [Ipomoea nil] >XP_019174131.1 PREDICTED: branched-chain-amino-acid aminotransferase 2, chloroplastic-like isoform X1 [Ipomoea nil]
3	CL2011.Contig6_All	1.32667	0.0366667	10.8867	7.04333	PREDICTED: uncharacterized protein LOC109186761 [Ipomoea nil]
3	CL2011.Contig8_All	0.623333	0.0533333	3.50333	1.47333	PREDICTED: uncharacterized protein LOC109186761 [Ipomoea nil]
3	CL2017.Contig1_All	0.303333	0.59	3.25	2.05667	PREDICTED: EVI5-like protein [Ipomoea nil] >XP_019169575.1 PREDICTED: EVI5-like protein [Ipomoea nil] >XP_019169577.1 PREDICTED: EVI5-like protein [Ipomoea nil] >XP_019169578.1 PREDICTED: EVI5-like protein [Ipomoea nil] >XP_019169579.1 PREDICTED: EVI5-like protein [Ipomoea nil]
3	CL2029.Contig6_All	0.0866667	0.486667	2.58667	1.47667	PREDICTED: protein FAM133-like [Ipomoea nil]
3	CL2031.Contig3_All	1.68	2.18	22.19	17.3633	methylmalonate-semialdehyde dehydrogenase [acylating], mitochondrial [Momordica charantia]
3	CL2034.Contig1_All	0.686667	0.69	4.01667	3.85	PREDICTED: dolichol-phosphate mannosyltransferase subunit 3-like isoform X3 [Capsicum annuum] >XP_016573221.1 PREDICTED: dolichol-phosphate mannosyltransferase subunit 3-like isoform X3 [Capsicum annuum] >PHU18178.1 hypothetical protein BC332_13873 [Capsicum chinense]
3	CL204.Contig9_All	0.946667	1.92333	8.84	4.93333	PREDICTED: nicotinamide adenine dinucleotide transporter 1, chloroplastic [Ipomoea nil]
3	CL206.Contig17_All	0.643333	0.853333	5.95667	5.26333	PREDICTED: glutamate dehydrogenase A isoform X1 [Ipomoea nil]
3	CL206.Contig2_All	0.173333	0	1.94667	1.53667	hypothetical protein DM860_010846 [Cuscuta australis]
3	CL2070.Contig10_All	0	0	3.58333	1.61	PREDICTED: heavy metal-associated isoprenylated plant protein 6-like [Ipomoea nil]
3	CL2070.Contig4_All	0.606667	1.08	10.8233	9.69333	PREDICTED: heavy metal-associated isoprenylated plant protein 6-like [Ipomoea nil]
3	CL2070.Contig5_All	0.263333	0.156667	7.86667	6.47	PREDICTED: heavy metal-associated isoprenylated plant protein 6-like [Ipomoea nil]
3	CL2070.Contig8_All	1.21667	3.26	21.9733	21.35	PREDICTED: heavy metal-associated isoprenylated plant protein 6-like [Ipomoea nil]
3	CL2092.Contig9_All	1.33667	0.88	5.73667	4.81667	PREDICTED: phosducin-like protein 3 [Ipomoea nil] >XP_019160246.1 PREDICTED: phosducin-like protein 3 [Ipomoea nil] >XP_019160247.1 PREDICTED: phosducin-like protein 3 [Ipomoea nil]
3	CL211.Contig49_All	3.23333	0	9.53667	8.67	PREDICTED: potassium channel KAT3-like isoform X2 [Ipomoea nil]
3	CL2147.Contig2_All	0.483333	0.743333	3.47667	2.15667	PREDICTED: probable cyclic nucleotide-gated ion channel 20, chloroplastic [Ipomoea nil] >XP_019175495.1 PREDICTED: probable cyclic nucleotide-gated ion channel 20, chloroplastic [Ipomoea nil] >XP_019175496.1 PREDICTED: probable cyclic nucleotide-gated ion channel 20, chloroplastic [Ipomoea nil]
3	CL2159.Contig2_All	0.666667	0.68	3.78	3.13667	PREDICTED: putative late blight resistance protein homolog R1A-4 isoform X1 [Ipomoea nil] >XP_019198240.1 PREDICTED: putative late blight resistance protein homolog R1A-4 isoform X1 [Ipomoea nil] >XP_019198241.1 PREDICTED: putative late blight resistance protein homolog R1A-4 isoform X1 [Ipomoea nil]
3	CL2177.Contig40_All	2.60333	1.76	28.1033	24.7667	PREDICTED: NEP1-interacting protein-like 2 [Ipomoea nil]
3	CL2191.Contig1_All	2.27667	0.263333	12.22	6.35333	PREDICTED: heat shock 70 kDa protein 16 [Ipomoea nil] >XP_019169417.1 PREDICTED: heat shock 70 kDa protein 16 [Ipomoea nil] >XP_019169418.1 PREDICTED: heat shock 70 kDa protein 16 [Ipomoea nil]
3	CL2195.Contig15_All	0	4.60667	22.58	11.83	PREDICTED: probable GTP diphosphokinase RSH2, chloroplastic [Ipomoea nil]
3	CL2196.Contig2_All	0.613333	0.506667	3.00333	2.57	PREDICTED: glutamine--tRNA ligase-like isoform X1 [Ipomoea nil]
3	CL2205.Contig2_All	1.07	1.17	5.62333	2.61	PREDICTED: kinesin-like protein KIN-7H [Ipomoea nil]
3	CL2205.Contig7_All	0.00666667	0	2.02333	1.65	PREDICTED: kinesin-like protein KIN-7H [Ipomoea nil]
3	CL2211.Contig3_All	0	1.28333	5.88667	4.83	XR_002052381.1 PREDICTED: Ipomoea nil uncharacterized LOC109170221 (LOC109170221), ncRNA
3	CL2225.Contig4_All	3.83333	1.98333	14.81	14.0633	PREDICTED: patellin-3-like [Ipomoea nil]
3	CL2239.Contig1_All	0.75	0.273333	3.84667	2.37333	PREDICTED: peptidyl-prolyl cis-trans isomerase NIMA-interacting 4 [Ipomoea nil] >XP_019167006.1 PREDICTED: peptidyl-prolyl cis-trans isomerase NIMA-interacting 4 [Ipomoea nil]
3	CL225.Contig9_All	0	0.616667	4.53667	4.36	XM_019305207.1 PREDICTED: Ipomoea nil uncharacterized LOC109157307 (LOC109157307), mRNA
3	CL2259.Contig3_All	1.36	0.886667	6.04	5.75333	PREDICTED: tetraspanin-18-like isoform X1 [Ipomoea nil] >XP_019178551.1 PREDICTED: tetraspanin-18-like isoform X2 [Ipomoea nil]
3	CL226.Contig4_All	0	0.716667	3.51667	3.41667	PREDICTED: thioredoxin-like 3-1, chloroplastic [Ipomoea nil]
3	CL226.Contig6_All	0.263333	0	1.81667	1.66	PREDICTED: thioredoxin-like 3-1, chloroplastic [Ipomoea nil]
3	CL2264.Contig18_All	1.33	1.14667	5.75667	5.32333	PREDICTED: serine/threonine-protein kinase STY8-like [Ipomoea nil]
3	CL228.Contig8_All	0.333333	0.95	5.48	3.07	PREDICTED: protein CutA, chloroplastic [Ipomoea nil]
3	CL2298.Contig3_All	4.78333	0.05	7.54	5.90333	PREDICTED: acid beta-fructofuranosidase-like [Ipomoea nil]
3	CL2298.Contig4_All	6.46333	0.476667	20.24	14.9733	PREDICTED: acid beta-fructofuranosidase-like [Ipomoea nil]
3	CL23.Contig10_All	5.80333	10.66	110.447	97.13	PREDICTED: uncharacterized protein LOC109158929 [Ipomoea nil]
3	CL23.Contig15_All	0.14	0.19	2.18	1.89333	PREDICTED: uncharacterized protein LOC109158929 [Ipomoea nil]
3	CL23.Contig16_All	0.326667	0.516667	2.53333	1.64333	PREDICTED: uncharacterized protein LOC109158929 [Ipomoea nil]
3	CL23.Contig18_All	0	0.213333	4.56	2.23667	PREDICTED: uncharacterized protein LOC109158929 [Ipomoea nil]
3	CL23.Contig20_All	0.216667	0.353333	4.09667	2.66	PREDICTED: uncharacterized protein LOC109158929 [Ipomoea nil]
3	CL23.Contig25_All	0.0633333	0.26	2.73333	2.39667	PREDICTED: uncharacterized protein LOC109158929 [Ipomoea nil]
3	CL23.Contig32_All	0.0433333	0.166667	2.64	2.38	PREDICTED: uncharacterized protein LOC109158929 [Ipomoea nil]
3	CL23.Contig4_All	0.1	0.0933333	3.51667	2.95	PREDICTED: uncharacterized protein LOC109158929 [Ipomoea nil]
3	CL23.Contig8_All	0.333333	0.44	16.9533	8.68333	PREDICTED: uncharacterized protein LOC109158929 [Ipomoea nil]
3	CL2307.Contig4_All	1.20667	0.793333	10.4933	4.38667	PREDICTED: uncharacterized protein LOC109176560 [Ipomoea nil]
3	CL2340.Contig4_All	0.513333	2.05333	9.43	4.59333	PREDICTED: mitochondrial import inner membrane translocase subunit TIM44-2-like isoform X1 [Ipomoea nil] >XP_019184491.1 PREDICTED: mitochondrial import inner membrane translocase subunit TIM44-2-like isoform X1 [Ipomoea nil]
3	CL2340.Contig8_All	0.61	0.89	8.78333	5.48333	PREDICTED: mitochondrial import inner membrane translocase subunit TIM44-2-like isoform X1 [Ipomoea nil] >XP_019184491.1 PREDICTED: mitochondrial import inner membrane translocase subunit TIM44-2-like isoform X1 [Ipomoea nil]
3	CL2367.Contig3_All	0.12	0.176667	2.39667	1.49333	PREDICTED: serine/threonine-protein kinase AtPK2/AtPK19-like isoform X2 [Ipomoea nil]
3	CL2368.Contig4_All	0.483333	0.156667	2.69	1.18	PREDICTED: F-box protein At1g78280 isoform X1 [Ipomoea nil]
3	CL237.Contig3_All	2.08667	0.76	4.34	2.76667	PREDICTED: peroxisomal membrane protein 13-like isoform X1 [Ipomoea nil]
3	CL2385.Contig2_All	0.486667	0.473333	3.48333	2.85	PREDICTED: E3 ubiquitin-protein ligase BOI-like [Ipomoea nil]
3	CL2385.Contig4_All	1.22667	1.35	34.53	14.1167	PREDICTED: E3 ubiquitin-protein ligase BOI-like [Ipomoea nil]
3	CL2395.Contig2_All	0.476667	0.79	5.84667	3.4	PREDICTED: uncharacterized protein LOC109158059 [Ipomoea nil]
3	CL2395.Contig3_All	0.173333	0.4	3.02	1.93667	PREDICTED: uncharacterized protein LOC109158059 [Ipomoea nil]
3	CL2395.Contig8_All	0.26	1.89	9.30333	5.63667	PREDICTED: uncharacterized protein LOC109158059 [Ipomoea nil]
3	CL2396.Contig5_All	2.49667	2.28	10.49	7.60333	PREDICTED: uncharacterized protein LOC109161737 isoform X1 [Ipomoea nil]
3	CL2432.Contig2_All	0	0.483333	2.84	1.18667	PREDICTED: uncharacterized protein LOC109170088 [Ipomoea nil]
3	CL244.Contig50_All	0.0733333	0.183333	10.4433	5.85	PREDICTED: uncharacterized protein LOC109189182 [Ipomoea nil]
3	CL2464.Contig3_All	1.04333	0.563333	3.36333	1.83333	PREDICTED: cleavage stimulating factor 64 isoform X2 [Ipomoea nil]
3	CL2488.Contig2_All	1.04667	0.34	3.77333	2.57667	PREDICTED: dnaJ homolog subfamily B member 1 [Ipomoea nil]
3	CL2507.Contig1_All	0.253333	0.356667	1.90333	1.63	PREDICTED: G-type lectin S-receptor-like serine/threonine-protein kinase At4g27290 [Ipomoea nil]
3	CL2517.Contig1_All	0.876667	0.78	4.99333	4.40333	PREDICTED: DExH-box ATP-dependent RNA helicase DExH7, chloroplastic isoform X1 [Ipomoea nil]
3	CL2543.Contig1_All	2.13667	0.843333	9.74	5.60333	PREDICTED: DEAD-box ATP-dependent RNA helicase 7-like isoform X1 [Ipomoea nil]
3	CL2548.Contig2_All	1.35	1.08667	6.51333	5.21	PREDICTED: AT-rich interactive domain-containing protein 6-like isoform X1 [Ipomoea nil]
3	CL256.Contig13_All	0.643333	0	2.94667	1.29333	PREDICTED: S-adenosylmethionine decarboxylase proenzyme-like [Ipomoea nil]
3	CL2560.Contig12_All	0	0.316667	2.12	1.82333	PREDICTED: polyadenylate-binding protein RBP47-like isoform X2 [Ipomoea nil]
3	CL2561.Contig9_All	0	0	2.29	1.24	PREDICTED: uncharacterized protein LOC109165100 [Ipomoea nil] >XP_019169263.1 PREDICTED: uncharacterized protein LOC109165100 [Ipomoea nil]
3	CL2564.Contig7_All	2.82	1.64	11.3667	9.49333	PREDICTED: glycine-rich protein A3 isoform X3 [Ipomoea nil] >XP_019153024.1 PREDICTED: glycine-rich protein A3 isoform X3 [Ipomoea nil]
3	CL2571.Contig1_All	4.44333	5.98	36.9667	25.61	PREDICTED: non-specific lipid-transfer protein 2-like [Ipomoea nil]
3	CL2575.Contig6_All	1.23333	0.533333	7.82667	4.11	PREDICTED: CDPK-related kinase 7-like [Ipomoea nil]
3	CL2590.Contig1_All	0.47	0.616667	2.88333	2.72667	PREDICTED: enoyl-CoA hydratase 2, peroxisomal [Ipomoea nil]
3	CL2590.Contig2_All	11.8433	7.63	48.1633	39.89	PREDICTED: enoyl-CoA hydratase 2, peroxisomal [Ipomoea nil]
3	CL2596.Contig5_All	0	0	7.98333	6.15667	PREDICTED: importin subunit alpha-2-like [Ipomoea nil] >XP_019174865.1 PREDICTED: importin subunit alpha-2-like [Ipomoea nil] >XP_019174866.1 PREDICTED: importin subunit alpha-2-like [Ipomoea nil] >XP_019174867.1 PREDICTED: importin subunit alpha-2-like [Ipomoea nil]
3	CL2596.Contig7_All	0.143333	0.47	9.78	7.85	PREDICTED: importin subunit alpha-2-like [Ipomoea nil] >XP_019174865.1 PREDICTED: importin subunit alpha-2-like [Ipomoea nil] >XP_019174866.1 PREDICTED: importin subunit alpha-2-like [Ipomoea nil] >XP_019174867.1 PREDICTED: importin subunit alpha-2-like [Ipomoea nil]
3	CL2611.Contig2_All	6.10667	1.30333	12.2533	7.19667	PREDICTED: magnesium transporter MRS2-4-like isoform X1 [Ipomoea nil]
3	CL2612.Contig13_All	0	0	4.17	3.77667	PREDICTED: golgin candidate 5 [Ipomoea nil]
3	CL2613.Contig1_All	3.42667	1.52667	16.5767	12.1833	PREDICTED: electron transfer flavoprotein subunit beta, mitochondrial isoform X1 [Ipomoea nil]
3	CL2613.Contig23_All	27.99	18.39	85.0267	64.2333	PREDICTED: electron transfer flavoprotein subunit beta, mitochondrial isoform X1 [Ipomoea nil]
3	CL2613.Contig9_All	0.29	0.03	3.98	3.74333	PREDICTED: electron transfer flavoprotein subunit beta, mitochondrial isoform X1 [Ipomoea nil]
3	CL2615.Contig7_All	1.30667	1.09333	5.33	4.91333	PREDICTED: multiprotein-bridging factor 1a [Ipomoea nil]
3	CL2631.Contig1_All	0	0	1.21667	1.06667	PREDICTED: uncharacterized protein LOC109169061 [Ipomoea nil]
3	CL2631.Contig2_All	0.05	0.323333	9.08	4.62333	PREDICTED: uncharacterized protein LOC109169061 [Ipomoea nil]
3	CL2647.Contig2_All	2.84333	4.32	22.8833	15.5967	PREDICTED: maspardin isoform X1 [Ipomoea nil]
3	CL2674.Contig4_All	0	0.186667	2.20667	1.13	PREDICTED: GDT1-like protein 5 [Ipomoea nil]
3	CL2695.Contig17_All	2.46667	0.61	11.4633	7.56667	PREDICTED: uncharacterized protein LOC109155301 isoform X1 [Ipomoea nil]
3	CL270.Contig13_All	0.396667	0.4	2.79	2.05333	PREDICTED: NAC domain-containing protein 83 isoform X1 [Ipomoea nil]
3	CL2726.Contig12_All	0.0733333	0.29	1.59333	1.09333	PREDICTED: copper-transporting ATPase RAN1 [Ipomoea nil]
3	CL274.Contig10_All	3.40667	4.28667	39.84	30.8533	PREDICTED: uridine kinase-like protein 1, chloroplastic [Ipomoea nil]
3	CL2754.Contig4_All	10.7433	46.0267	286.773	253.933	PREDICTED: NAC domain-containing protein 73-like [Ipomoea nil] >XP_019162991.1 PREDICTED: NAC domain-containing protein 73-like [Ipomoea nil] >XP_019162992.1 PREDICTED: NAC domain-containing protein 73-like [Ipomoea nil]
3	CL2764.Contig10_All	0.473333	0.176667	2.05667	1.32333	PREDICTED: probable peroxygenase 5 isoform X2 [Ipomoea nil]
3	CL277.Contig12_All	0.606667	0.72	4.39667	3.47333	PREDICTED: crooked neck-like protein 1 [Ipomoea nil]
3	CL277.Contig16_All	1.59333	0.91	12.1867	7.48667	PREDICTED: crooked neck-like protein 1 [Ipomoea nil]
3	CL277.Contig17_All	0.383333	0.23	3.52	3.03667	PREDICTED: crooked neck-like protein 1 [Ipomoea nil]
3	CL277.Contig1_All	1.78	1.24	6.27	3.52333	PREDICTED: crooked neck-like protein 1 [Ipomoea nil]
3	CL2773.Contig3_All	0	0	1.45333	1.00333	PREDICTED: eukaryotic translation initiation factor NCBP [Ipomoea nil]
3	CL280.Contig5_All	0.00333333	0.17	1.81667	1.28	PREDICTED: amino-acid permease BAT1 homolog [Ipomoea nil]
3	CL282.Contig10_All	0.273333	0.22	2.28333	1.82	PREDICTED: uncharacterized protein LOC109153540 [Ipomoea nil]
3	CL2833.Contig5_All	0.773333	1.03333	5.73333	4.64667	PREDICTED: WD repeat-containing protein 91 homolog isoform X3 [Ipomoea nil]
3	CL2861.Contig2_All	1.08667	0	15.0133	8.96333	PREDICTED: flavin-containing monooxygenase FMO GS-OX-like 4 [Ipomoea nil]
3	CL287.Contig7_All	1.33	1.40333	12.32	9.79333	PREDICTED: probable glutamyl endopeptidase, chloroplastic isoform X3 [Ipomoea nil]
3	CL2905.Contig2_All	0	0	11.5933	8.66667	PREDICTED: BTB/POZ domain-containing protein At3g44820 isoform X2 [Ipomoea nil]
3	CL2914.Contig3_All	18.4633	0	35.5267	25.8067	PREDICTED: uncharacterized protein LOC109184848 [Ipomoea nil]
3	CL2920.Contig4_All	1.96667	2.58	14.3467	13.7967	PREDICTED: regulation of nuclear pre-mRNA domain-containing protein 1A [Ipomoea nil] >XP_019183953.1 PREDICTED: regulation of nuclear pre-mRNA domain-containing protein 1A [Ipomoea nil]
3	CL294.Contig9_All	0.136667	0	1.7	1.3	PREDICTED: electron transfer flavoprotein-ubiquinone oxidoreductase, mitochondrial [Ipomoea nil]
3	CL295.Contig12_All	0	0	8.06667	4.43	PREDICTED: nuclear transcription factor Y subunit A-4-like isoform X1 [Ipomoea nil] >XP_019186500.1 PREDICTED: nuclear transcription factor Y subunit A-4-like isoform X1 [Ipomoea nil]
3	CL295.Contig23_All	0	0.336667	1.80667	1.14333	PREDICTED: nuclear transcription factor Y subunit A-4-like isoform X1 [Ipomoea nil] >XP_019186500.1 PREDICTED: nuclear transcription factor Y subunit A-4-like isoform X1 [Ipomoea nil]
3	CL2950.Contig13_All	1.11	4.54	52.7933	43.87	PREDICTED: uncharacterized protein LOC109191428 [Ipomoea nil]
3	CL2956.Contig2_All	5.81667	3.85333	21.79	14.9233	hypothetical protein CQW23_28862 [Capsicum baccatum]
3	CL2963.Contig10_All	0.106667	0.38	3.07333	2.09333	PREDICTED: uncharacterized protein LOC109191333 [Ipomoea nil]
3	CL2966.Contig1_All	4.46333	4.12667	18.6967	14.7333	PREDICTED: protein NRT1/ PTR FAMILY 2.13-like [Ipomoea nil]
3	CL2978.Contig8_All	0.603333	0.48	2.41333	1.63667	PREDICTED: mitogen-activated protein kinase 15-like isoform X1 [Ipomoea nil] >XP_019150095.1 PREDICTED: mitogen-activated protein kinase 15-like isoform X1 [Ipomoea nil]
3	CL2984.Contig1_All	0.843333	0.0966667	14.5967	9.49	PREDICTED: probable aldehyde dehydrogenase [Ipomoea nil] >XP_019198146.1 PREDICTED: probable aldehyde dehydrogenase [Ipomoea nil]
3	CL299.Contig38_All	3.55	9.39	44.14	31.84	PREDICTED: cinnamoyl-CoA reductase 1-like [Ipomoea nil]
3	CL2996.Contig3_All	0.336667	0.32	2.36667	1.28333	PREDICTED: phosphoglucan phosphatase LSF2, chloroplastic [Ipomoea nil] >XP_019192228.1 PREDICTED: phosphoglucan phosphatase LSF2, chloroplastic [Ipomoea nil]
3	CL301.Contig11_All	0.153333	0.0366667	4.23333	2.67	XR_002049704.1 PREDICTED: Ipomoea nil uncharacterized LOC109154473 (LOC109154473), ncRNA
3	CL301.Contig5_All	0.53	0.376667	1.83333	1.02	XR_002050827.1 PREDICTED: Ipomoea nil uncharacterized LOC109160901 (LOC109160901), transcript variant X3, ncRNA
3	CL3023.Contig11_All	3.32333	1.42333	7.62333	5.64	PREDICTED: 1-acylglycerol-3-phosphate O-acyltransferase-like [Ipomoea nil]
3	CL3056.Contig4_All	0.193333	0.42	2.78	1.71333	PREDICTED: aspartic proteinase oryzasin-1-like [Ipomoea nil]
3	CL307.Contig16_All	0	0	150.597	58.6733	PREDICTED: cathepsin B [Ipomoea nil]
3	CL3073.Contig142_All	0	0	12.2567	7.99333	CBS domain-containing protein CBSX6 [Capsicum annuum]
3	CL3073.Contig150_All	0.72	2.35333	10.9233	7.41	PREDICTED: CBS domain-containing protein CBSX6 [Ipomoea nil]
3	CL3130.Contig14_All	0.216667	0.163333	1.28333	1.17667	PREDICTED: GDSL esterase/lipase At5g08460 [Ipomoea nil]
3	CL314.Contig10_All	0.0633333	0.18	2.66333	1.64333	PREDICTED: nudix hydrolase 2-like [Ipomoea nil]
3	CL314.Contig7_All	0	0.133333	2.57	2.25667	PREDICTED: nudix hydrolase 2-like [Ipomoea nil]
3	CL3169.Contig5_All	1.04333	3.63667	27.3667	20.5667	PREDICTED: protein DEHYDRATION-INDUCED 19 homolog 4-like [Ipomoea nil]
3	CL3183.Contig3_All	0.17	1.22	7.92333	5.54667	PREDICTED: pectinesterase 2-like [Ipomoea nil]
3	CL3195.Contig1_All	1.06667	0.693333	3.35333	2.96667	PREDICTED: ethylene-responsive transcription factor RAP2-7-like isoform X4 [Ipomoea nil]
3	CL3231.Contig1_All	3.43333	1.45	8.31	5.1	PREDICTED: truncated transcription factor CAULIFLOWER A-like isoform X2 [Ipomoea nil]
3	CL3251.Contig5_All	0.33	26.9067	163.343	62.1633	PREDICTED: autophagy-related protein 13a-like isoform X1 [Ipomoea nil] >XP_019195055.1 PREDICTED: autophagy-related protein 13a-like isoform X1 [Ipomoea nil] >XP_019195056.1 PREDICTED: autophagy-related protein 13a-like isoform X1 [Ipomoea nil]
3	CL3271.Contig2_All	0.746667	0.906667	5.38	3.58	PREDICTED: ubiquitin carboxyl-terminal hydrolase 4-like [Ipomoea nil] >AWW16517.1 ubiquitin-specific protease 3 [Ipomoea pes-caprae]
3	CL3273.Contig5_All	3.81667	0.34	6.75667	5.47667	PREDICTED: peroxisome biogenesis protein 5 [Ipomoea nil]
3	CL3274.Contig4_All	0.78	0.503333	4.35667	2.41	PREDICTED: serine/arginine-rich splicing factor SR30-like isoform X1 [Ipomoea nil] >XP_019188506.1 PREDICTED: serine/arginine-rich splicing factor SR30-like isoform X1 [Ipomoea nil]
3	CL3282.Contig1_All	0	3.67	43.2167	36.9867	PREDICTED: casein kinase 1-like protein HD16 [Ipomoea nil]
3	CL3285.Contig10_All	0.66	0.273333	2.85333	2.42	PREDICTED: mechanosensitive ion channel protein 2, chloroplastic-like [Ipomoea nil] >XP_019177359.1 PREDICTED: mechanosensitive ion channel protein 2, chloroplastic-like [Ipomoea nil]
3	CL3289.Contig7_All	2.01667	1.87	9.08	6.31	PREDICTED: outer envelope protein 61 [Ipomoea nil] >XP_019199467.1 PREDICTED: outer envelope protein 61 [Ipomoea nil]
3	CL3291.Contig12_All	0.773333	0.8	4.46333	2.57667	PREDICTED: uncharacterized protein LOC109184507 isoform X2 [Ipomoea nil]
3	CL33.Contig16_All	0.916667	0.953333	11.16	8.98333	PREDICTED: CDP-diacylglycerol--serine O-phosphatidyltransferase 1-like isoform X1 [Ipomoea nil] >XP_019164830.1 PREDICTED: CDP-diacylglycerol--serine O-phosphatidyltransferase 1-like isoform X1 [Ipomoea nil] >XP_019164831.1 PREDICTED: CDP-diacylglycerol--serine O-phosphatidyltransferase 1-like isoform X1 [Ipomoea nil] >XP_019164832.1 PREDICTED: CDP-diacylglycerol--serine O-phosphatidyltransferase…
3	CL3326.Contig4_All	9.60333	13.2233	89.6167	85.8333	PREDICTED: uncharacterized protein LOC109167122 isoform X1 [Ipomoea nil] >XP_019171600.1 PREDICTED: uncharacterized protein LOC109167122 isoform X1 [Ipomoea nil] >XP_019171601.1 PREDICTED: uncharacterized protein LOC109167122 isoform X1 [Ipomoea nil] >XP_019171602.1 PREDICTED: uncharacterized protein LOC109167122 isoform X1 [Ipomoea nil]
3	CL3326.Contig7_All	1.1	3.22333	15.1333	7.57	PREDICTED: uncharacterized protein LOC109167122 isoform X1 [Ipomoea nil] >XP_019171600.1 PREDICTED: uncharacterized protein LOC109167122 isoform X1 [Ipomoea nil] >XP_019171601.1 PREDICTED: uncharacterized protein LOC109167122 isoform X1 [Ipomoea nil] >XP_019171602.1 PREDICTED: uncharacterized protein LOC109167122 isoform X1 [Ipomoea nil]
3	CL333.Contig4_All	0.393333	0.503333	3.21	3.04333	hypothetical protein DM860_016483 [Cuscuta australis]
3	CL3340.Contig17_All	1.80333	2.67	12.4267	5.74667	PREDICTED: SUPPRESSOR OF ABI3-5 isoform X1 [Ipomoea nil] >XP_019156156.1 PREDICTED: SUPPRESSOR OF ABI3-5 isoform X1 [Ipomoea nil]
3	CL3340.Contig18_All	1.03667	1.62667	8.53	4.5	PREDICTED: SUPPRESSOR OF ABI3-5 isoform X1 [Ipomoea nil] >XP_019156156.1 PREDICTED: SUPPRESSOR OF ABI3-5 isoform X1 [Ipomoea nil]
3	CL3340.Contig2_All	0.97	0.97	4.85333	3.41667	PREDICTED: SUPPRESSOR OF ABI3-5 isoform X2 [Ipomoea nil]
3	CL3343.Contig20_All	9.22667	0	12.6233	11.1667	PREDICTED: uncharacterized protein LOC109156897 isoform X1 [Ipomoea nil]
3	CL3372.Contig1_All	0	0.19	23.3233	20.17	PREDICTED: hexokinase-1-like [Ipomoea nil]
3	CL3395.Contig18_All	9.36333	16.9633	100.683	56.79	PREDICTED: bidirectional sugar transporter SWEET12-like [Ipomoea nil]
3	CL3395.Contig19_All	5.85667	32.54	231.11	201.373	PREDICTED: bidirectional sugar transporter SWEET12-like [Ipomoea nil]
3	CL34.Contig9_All	1.7	2.64	24.7833	23.6867	hypothetical protein DM860_012195 [Cuscuta australis]
3	CL340.Contig3_All	2.5	1.68667	8.59667	4.48667	PREDICTED: serine/threonine-protein kinase WNK1-like [Ipomoea nil]
3	CL341.Contig2_All	1.03667	0	11.8767	7.49667	PREDICTED: transcription factor ILR3-like [Ipomoea nil]
3	CL3426.Contig4_All	0.163333	0.29	3.61667	3.38333	PREDICTED: uncharacterized protein LOC109185595 [Ipomoea nil]
3	CL3466.Contig33_All	0.543333	0.276667	5.2	4.31	PREDICTED: phosphatidylinositol/phosphatidylcholine transfer protein SFH9-like isoform X1 [Ipomoea nil] >XP_019178221.1 PREDICTED: phosphatidylinositol/phosphatidylcholine transfer protein SFH9-like isoform X1 [Ipomoea nil]
3	CL3493.Contig2_All	2.18667	0.89	4.41	3.70667	Serine/threonine protein kinase [Handroanthus impetiginosus]
3	CL3507.Contig2_All	0.0866667	0.373333	4.15667	3.19667	hypothetical protein POPTR_001G392500 [Populus trichocarpa]
3	CL3508.Contig7_All	2.12667	1.33	6.58	3.73	PREDICTED: nuclear transcription factor Y subunit B-10-like isoform X4 [Nicotiana tomentosiformis] >XP_016449854.1 PREDICTED: nuclear transcription factor Y subunit B-10-like isoform X1 [Nicotiana tabacum]
3	CL353.Contig5_All	0.12	0.15	2.33	1.77	PREDICTED: uncharacterized protein At1g04910-like [Ipomoea nil]
3	CL3539.Contig3_All	0.453333	0.39	2.4	2.04667	PREDICTED: transmembrane protein 128-like [Ipomoea nil]
3	CL354.Contig13_All	0.27	0.126667	3.47	2.20333	PREDICTED: xylulose kinase-like [Ipomoea nil]
3	CL3566.Contig2_All	1.25667	0.46	9.73	8.28	PREDICTED: uncharacterized protein LOC109162869 [Ipomoea nil] >XP_019167130.1 PREDICTED: uncharacterized protein LOC109162869 [Ipomoea nil] >XP_019167131.1 PREDICTED: uncharacterized protein LOC109162869 [Ipomoea nil]
3	CL3566.Contig6_All	1.41333	0.68	6.05333	5.12333	PREDICTED: uncharacterized protein LOC109162869 [Ipomoea nil] >XP_019167130.1 PREDICTED: uncharacterized protein LOC109162869 [Ipomoea nil] >XP_019167131.1 PREDICTED: uncharacterized protein LOC109162869 [Ipomoea nil]
3	CL3566.Contig7_All	0.993333	0.58	4.48	3.75667	PREDICTED: uncharacterized protein LOC109162869 [Ipomoea nil] >XP_019167130.1 PREDICTED: uncharacterized protein LOC109162869 [Ipomoea nil] >XP_019167131.1 PREDICTED: uncharacterized protein LOC109162869 [Ipomoea nil]
3	CL3568.Contig1_All	2.43	0.51	11.52	10.6567
3	CL3571.Contig5_All	0.133333	0.0833333	4.10333	3.42	PREDICTED: uncharacterized protein LOC109180761 [Ipomoea nil]
3	CL360.Contig23_All	0.56	0.636667	2.95333	1.61667	PREDICTED: uncharacterized protein LOC109180409 [Ipomoea nil]
3	CL3613.Contig2_All	0.203333	0	2.58333	1.40667
3	CL3624.Contig1_All	4.96667	1.30333	19.6333	17.0733	PREDICTED: uncharacterized protein LOC109192855 [Ipomoea nil]
3	CL3624.Contig3_All	0.546667	0.156667	2.86333	2.24667	PREDICTED: uncharacterized protein LOC109193515 [Ipomoea nil]
3	CL3625.Contig1_All	0.563333	2.02333	11.38	7.3	PREDICTED: uncharacterized protein LOC109159945 [Ipomoea nil]
3	CL3627.Contig9_All	4.90333	2.71667	13.3667	8.20333	PREDICTED: uncharacterized protein LOC109182764 [Ipomoea nil]
3	CL3646.Contig1_All	3.17667	2.32667	18.1867	11.5233	PREDICTED: serine/threonine-protein kinase MHK isoform X1 [Ipomoea nil]
3	CL3646.Contig4_All	0.106667	0.263333	2.85667	2.09	PREDICTED: serine/threonine-protein kinase MHK isoform X1 [Ipomoea nil]
3	CL3652.Contig4_All	1.04	1.11667	10.1767	6.42	PREDICTED: nicotinamidase 1 [Ipomoea nil]
3	CL366.Contig16_All	0.593333	0.646667	5.81667	5.27333	PREDICTED: ribosomal RNA-processing protein 8 [Ipomoea nil]
3	CL371.Contig30_All	0	0	3.28333	2.94	PREDICTED: L-arabinokinase-like isoform X1 [Ipomoea nil]
3	CL3710.Contig7_All	6.48	2.44	37.7833	24.6267	PREDICTED: V-type proton ATPase subunit a2-like [Nicotiana tomentosiformis]
3	CL3742.Contig2_All	4.06	2.73	18.4333	12.0533	hypothetical protein DM860_001072 [Cuscuta australis]
3	CL3782.Contig2_All	0.15	0.363333	3.55667	2.42333	PREDICTED: pumilio homolog 2-like isoform X2 [Ipomoea nil]
3	CL3794.Contig2_All	0.4	0.653333	5.97667	4.09667	PREDICTED: expansin-A3 [Ipomoea nil] >BAO57279.1 alpha-expansin [Ipomoea nil]
3	CL3801.Contig3_All	1.14	0.97	10.1767	8.54333	PREDICTED: homeobox-leucine zipper protein HAT4 [Ipomoea nil]
3	CL3818.Contig4_All	0.16	0.0833333	4.48333	3.37667	PREDICTED: protein NETWORKED 2D-like [Ipomoea nil]
3	CL3820.Contig9_All	0.48	0.113333	3.85667	3.19667	hypothetical protein CDL12_07670 [Handroanthus impetiginosus]
3	CL3836.Contig3_All	1.46	0.556667	10.3033	8.76667	PREDICTED: uncharacterized protein LOC109162794 isoform X1 [Ipomoea nil] >XP_019167024.1 PREDICTED: uncharacterized protein LOC109162794 isoform X1 [Ipomoea nil] >XP_019167025.1 PREDICTED: uncharacterized protein LOC109162794 isoform X1 [Ipomoea nil]
3	CL385.Contig24_All	1.17333	6.32667	39.7033	29.1733	PREDICTED: protein STAY-GREEN, chloroplastic-like [Ipomoea nil]
3	CL385.Contig9_All	0.56	1.86	13.5667	10.87	PREDICTED: protein STAY-GREEN, chloroplastic-like isoform X1 [Ipomoea nil]
3	CL3851.Contig10_All	2.11333	0.106667	5.74	3.97	PREDICTED: uncharacterized protein At1g04910 [Ipomoea nil]
3	CL3852.Contig2_All	0.0566667	0.293333	9.83667	4.54333	XR_002054114.1 PREDICTED: Ipomoea nil uncharacterized LOC109180774 (LOC109180774), ncRNA
3	CL3862.Contig11_All	2.14667	0.0866667	4.75667	3.04667	PREDICTED: 5'-adenylylsulfate reductase 1, chloroplastic-like [Ipomoea nil]
3	CL3862.Contig2_All	9.02333	0.523333	41.3667	22.84	PREDICTED: 5'-adenylylsulfate reductase 1, chloroplastic-like [Ipomoea nil]
3	CL3862.Contig4_All	66.2967	2.76667	255.33	129.083	PREDICTED: 5'-adenylylsulfate reductase 1, chloroplastic-like [Ipomoea nil]
3	CL3862.Contig8_All	3.28333	0	42.56	17.3167	PREDICTED: 5'-adenylylsulfate reductase 1, chloroplastic-like [Ipomoea nil]
3	CL3867.Contig11_All	0.123333	0.45	2.76	1.77	PREDICTED: uncharacterized protein LOC109171673 [Ipomoea nil]
3	CL387.Contig4_All	0	0	12.6033	8.37333	PREDICTED: aldose 1-epimerase-like [Ipomoea nil] >XP_019158664.1 PREDICTED: aldose 1-epimerase-like [Ipomoea nil]
3	CL3878.Contig12_All	0.586667	1.13333	7.97333	5.34	uncharacterized protein LOC105164375 [Sesamum indicum]
3	CL3895.Contig4_All	0.71	0.0366667	4.14	1.83667	AH013750.2 Ipomoea trifida haplotype S1 putative disease resistance protein gene, partial cds; hypothetical protein, putative zinc finger protein, putative tnp2 transposase, putative transposase En/Spm, putative 50S ribosomal protein L9, hypothetical protein, putative CDK regulatory subunit, putative copia-like polyprotein, putative PHD zinc finger protein, putative glycosyltransferase, hypotheti…
3	CL3903.Contig1_All	0.336667	0.323333	3.06667	1.59	AY830138.1 Ipomoea batatas cultivar Beauregard clone BAC117E14, complete sequence
3	CL3909.Contig13_All	0.306667	0.176667	1.84333	1.04667	PREDICTED: chromophore lyase CRL, chloroplastic [Ipomoea nil]
3	CL3911.Contig6_All	0.476667	0	5.53667	2.79333	PREDICTED: uncharacterized protein LOC109193555 isoform X2 [Ipomoea nil]
3	CL3915.Contig2_All	9.05667	4.67667	30.89	20.5633	PREDICTED: 60S ribosomal protein L24 [Ipomoea nil]
3	CL3940.Contig3_All	0.35	1.10667	6.46	3.12667	XR_002054512.1 PREDICTED: Ipomoea nil uncharacterized LOC109183304 (LOC109183304), transcript variant X2, ncRNA
3	CL396.Contig31_All	0.373333	1.05	6.36	5.92667	PREDICTED: putative beta-glucosidase 41 [Ipomoea nil]
3	CL396.Contig46_All	0.136667	0.62	3.77667	3.02333	PREDICTED: putative beta-glucosidase 41 [Ipomoea nil]
3	CL396.Contig72_All	0.0433333	0.253333	7.32667	2.82667	PREDICTED: putative beta-glucosidase 41 [Ipomoea nil]
3	CL396.Contig74_All	0	0	56.8567	50.1067	PREDICTED: putative beta-glucosidase 41 [Ipomoea nil]
3	CL396.Contig86_All	0	0	7.04	3.37333	PREDICTED: putative beta-glucosidase 41 [Ipomoea nil]
3	CL402.Contig1_All	13.0667	5.88333	31.1133	20.3267	PREDICTED: putative glucose-6-phosphate 1-epimerase [Ipomoea nil] >XP_019168221.1 PREDICTED: putative glucose-6-phosphate 1-epimerase [Ipomoea nil]
3	CL4021.Contig3_All	0.293333	0.653333	2.94	2.86667	PREDICTED: uncharacterized protein LOC109175287 [Ipomoea nil]
3	CL4095.Contig6_All	0	1.49667	11.86	4.36667	PREDICTED: probable L-gulonolactone oxidase 6 [Ipomoea nil]
3	CL4095.Contig7_All	0	0.583333	14.3	11.3567	PREDICTED: probable L-gulonolactone oxidase 6 [Ipomoea nil]
3	CL4100.Contig2_All	0.753333	0.326667	1.98333	1.67667	PREDICTED: pre-mRNA-splicing factor ATP-dependent RNA helicase DEAH10-like isoform X1 [Ipomoea nil] >XP_019156532.1 PREDICTED: pre-mRNA-splicing factor ATP-dependent RNA helicase DEAH10-like isoform X1 [Ipomoea nil]
3	CL4102.Contig3_All	0.943333	0.54	4.13	3.47333	PREDICTED: uncharacterized protein LOC109169480 isoform X1 [Ipomoea nil]
3	CL4140.Contig1_All	0.733333	0.526667	3.37333	3.18	PREDICTED: GDSL esterase/lipase At5g33370-like isoform X1 [Nicotiana sylvestris] >XP_009764128.1 PREDICTED: GDSL esterase/lipase At5g33370-like isoform X2 [Nicotiana sylvestris] >XP_016453060.1 PREDICTED: GDSL esterase/lipase At5g33370-like [Nicotiana tabacum]
3	CL4181.Contig2_All	1.4	2.93333	26.3767	24.0367	PREDICTED: uncharacterized protein At5g65660 [Ipomoea nil]
3	CL4184.Contig3_All	0	0	4.73	2.83333	PREDICTED: dynamin-related protein 1C [Ipomoea nil]
3	CL4240.Contig5_All	14.8867	3.10667	43.1467	27.57	PREDICTED: cytochrome P450 734A1-like [Nicotiana tabacum]
3	CL4266.Contig2_All	0.256667	0.26	2.56	1.29667	hypothetical protein DM860_005119 [Cuscuta australis]
3	CL427.Contig3_All	0.0633333	0.203333	3.11333	1.76	PREDICTED: uncharacterized protein LOC109181475 [Ipomoea nil]
3	CL4323.Contig6_All	0.506667	1.90667	13.9633	5.36333	PREDICTED: 2-oxoisovalerate dehydrogenase subunit beta 1, mitochondrial [Ipomoea nil]
3	CL4324.Contig2_All	0.31	0.14	2.19333	1.63667	PREDICTED: uncharacterized protein LOC109186499 [Ipomoea nil]
3	CL4353.Contig1_All	1.24667	0.816667	4.16667	3.25	PREDICTED: KRR1 small subunit processome component homolog [Ipomoea nil]
3	CL4363.Contig1_All	0.336667	1.80333	10.2933	9.41333	PREDICTED: sufE-like protein 2, chloroplastic [Ipomoea nil]
3	CL4386.Contig2_All	0.486667	1.06667	5.26	4.77667	PREDICTED: 60S ribosomal protein L3-like [Ipomoea nil] >XP_019171597.1 PREDICTED: 60S ribosomal protein L3-like [Ipomoea nil] >XP_019171598.1 PREDICTED: 60S ribosomal protein L3-like [Ipomoea nil]
3	CL439.Contig4_All	0.146667	0.423333	2.4	1.71667	PREDICTED: uncharacterized protein LOC109158877 isoform X2 [Ipomoea nil]
3	CL4390.Contig4_All	0.62	0.18	1.76	1.35333	PREDICTED: uncharacterized protein LOC109187961 isoform X1 [Ipomoea nil]
3	CL441.Contig2_All	0.09	0.32	6.61667	4.54667	PREDICTED: probable serine/threonine-protein kinase WNK4 isoform X1 [Ipomoea nil]
3	CL4426.Contig4_All	0.53	0.286667	4.53667	2.80667	uncharacterized protein LOC102577570 [Solanum tuberosum] >ABC01906.1 unknown [Solanum tuberosum]
3	CL4437.Contig3_All	0.8	0.303333	1.69	1.13667	PREDICTED: serine/arginine-rich splicing factor RSZ22-like isoform X2 [Solanum tuberosum]
3	CL4446.Contig1_All	0.293333	1.09	6.63667	4.86667	XM_019336675.1 PREDICTED: Ipomoea nil zinc finger CCCH domain-containing protein 29 (LOC109186613), transcript variant X5, mRNA
3	CL4451.Contig4_All	0.503333	0	1.63333	1.30333	PREDICTED: DDB1- and CUL4-associated factor 8-like [Ipomoea nil]
3	CL4455.Contig1_All	0.603333	0.343333	3.37667	2.70333	PREDICTED: 2-oxoglutarate-dependent dioxygenase DAO [Ipomoea nil]
3	CL4509.Contig4_All	0.833333	6.45333	47.4533	33.7567	PREDICTED: heat stress transcription factor B-2a-like [Ipomoea nil]
3	CL451.Contig2_All	1.00667	0.616667	2.85333	2.47333	PREDICTED: myosin-11-like isoform X1 [Ipomoea nil]
3	CL4540.Contig1_All	0.453333	0.3	26.5033	24.7267	PREDICTED: BI1-like protein [Ipomoea nil]
3	CL4563.Contig3_All	0.0933333	0.203333	4.06	2.48667	PREDICTED: metal-nicotianamine transporter YSL3-like isoform X2 [Ipomoea nil]
3	CL458.Contig9_All	0.183333	0.553333	3.81333	1.80667	hypothetical protein GOBAR_AA00889 [Gossypium barbadense]
3	CL4603.Contig1_All	0.42	0.483333	3.42667	2.82667	PREDICTED: uncharacterized GPI-anchored protein At1g61900-like [Ipomoea nil]
3	CL465.Contig11_All	0.31	0.286667	3.90333	3.15333	PREDICTED: acyl-coenzyme A oxidase 4, peroxisomal-like isoform X1 [Ipomoea nil]
3	CL465.Contig7_All	1.81333	2.13667	14.8767	10.5333	PREDICTED: acyl-coenzyme A oxidase 4, peroxisomal-like isoform X1 [Ipomoea nil]
3	CL47.Contig29_All	0.416667	2.35	20.2833	13.3633	hypothetical protein DM860_000767 [Cuscuta australis]
3	CL47.Contig9_All	0.303333	0.433333	2.53333	1.66	PREDICTED: protein SHOOT GRAVITROPISM 6 isoform X2 [Solanum tuberosum]
3	CL473.Contig7_All	1.62667	0.653333	4.90333	4.23	PREDICTED: NAC domain-containing protein 76-like isoform X2 [Ipomoea nil] >XP_019161645.1 PREDICTED: NAC domain-containing protein 76-like [Ipomoea nil]
3	CL4746.Contig5_All	0.22	2.12333	10.3033	9.36667	PREDICTED: death-associated inhibitor of apoptosis 1-like [Ipomoea nil]
3	CL4747.Contig5_All	1.3	0.163333	2.70333	2.07667	PREDICTED: HVA22-like protein a [Ipomoea nil]
3	CL4748.Contig2_All	0.59	1.07333	6.95	4.35333	PREDICTED: 5'-adenylylsulfate reductase-like 5 isoform X2 [Ipomoea nil]
3	CL4756.Contig1_All	0.06	0.0366667	1.63	1.45667	PREDICTED: ABC transporter C family member 8 [Ipomoea nil] >XP_019198525.1 PREDICTED: ABC transporter C family member 8 [Ipomoea nil] >XP_019198526.1 PREDICTED: ABC transporter C family member 8 [Ipomoea nil] >XP_019198527.1 PREDICTED: ABC transporter C family member 8 [Ipomoea nil]
3	CL476.Contig5_All	0.336667	0.843333	10.92	7.01333	PREDICTED: metacaspase-1-like [Ipomoea nil]
3	CL4762.Contig3_All	0.276667	0.696667	7.95333	5.71667	hypothetical protein DM860_001830 [Cuscuta australis]
3	CL4808.Contig6_All	0.0566667	0.0533333	2.54333	2.28	PREDICTED: uncharacterized protein LOC109149083 isoform X1 [Ipomoea nil]
3	CL4872.Contig2_All	0	0.03	2.35	1.76	PREDICTED: alpha-amylase 3, chloroplastic isoform X1 [Ipomoea nil]
3	CL49.Contig19_All	28.0567	0	46.6267	31.12	PREDICTED: maf-like protein DDB_G0281937 isoform X2 [Ipomoea nil]
3	CL49.Contig43_All	10.1967	0	19.3167	12.4633	PREDICTED: maf-like protein DDB_G0281937 isoform X3 [Ipomoea nil]
3	CL49.Contig84_All	0.57	0	2.2	1.58	PREDICTED: uncharacterized protein LOC109181235 [Ipomoea nil]
3	CL49.Contig86_All	3.75	0.376667	21.9767	16.3367	PREDICTED: maf-like protein DDB_G0281937 isoform X2 [Ipomoea nil]
3	CL490.Contig10_All	3.79667	0.983333	12.1333	10.66	PREDICTED: DNA damage-inducible protein 1-like [Ipomoea nil]
3	CL490.Contig17_All	2.98667	0.4	14.87	13.2933	PREDICTED: DNA damage-inducible protein 1-like [Ipomoea nil]
3	CL4913.Contig1_All	0.103333	0.126667	2.90333	1.97333	PREDICTED: uncharacterized protein LOC109167189 [Ipomoea nil]
3	CL4956.Contig7_All	0.713333	0.936667	7.39333	4.47	PREDICTED: CRIB domain-containing protein RIC10-like isoform X1 [Ipomoea nil]
3	CL5023.Contig2_All	0.65	0.506667	2.77333	1.95	heavy metal-associated isoprenylated plant protein 47-like isoform X2 [Lactuca sativa]
3	CL5031.Contig2_All	13.5167	7.25667	40.6567	36.36	PREDICTED: protein SUPPRESSOR OF MAX2 1-like [Ipomoea nil]
3	CL5034.Contig4_All	0.74	0.426667	1.92	1.62	PREDICTED: subtilisin-like protease SBT5.6 [Ipomoea nil]
3	CL5053.Contig1_All	0.293333	0.25	2.72667	2.05333	PREDICTED: uncharacterized protein LOC109168900 [Ipomoea nil]
3	CL5092.Contig1_All	1.82333	0.82	5.26667	4.61667	PREDICTED: probable carboxylesterase 16 [Ipomoea nil]
3	CL5094.Contig4_All	2.58667	1.45333	17.2667	15.5733	PREDICTED: U11/U12 small nuclear ribonucleoprotein 35 kDa protein, partial [Ipomoea nil]
3	CL5094.Contig7_All	1	0.46	4.46	3.13	PREDICTED: U11/U12 small nuclear ribonucleoprotein 35 kDa protein, partial [Ipomoea nil]
3	CL5114.Contig1_All	0.276667	0.506667	4.71333	3.09667	PREDICTED: probable sulfate transporter 3.5 [Ipomoea nil]
3	CL5114.Contig2_All	1.38	0.366667	11.59	7.75333	PREDICTED: probable sulfate transporter 3.5 isoform X1 [Nicotiana tabacum]
3	CL5114.Contig4_All	0.213333	0.27	1.59667	1.34	PREDICTED: probable sulfate transporter 3.5 isoform X1 [Nicotiana tabacum]
3	CL512.Contig5_All	62.0067	51.7767	285.747	146.307	hypothetical protein A4A49_13655 [Nicotiana attenuata]
3	CL5134.Contig4_All	0.983333	2.34333	14.7633	13.7967	PREDICTED: ribose-phosphate pyrophosphokinase 1-like [Ipomoea nil]
3	CL5142.Contig4_All	0.0733333	0.0666667	2.43667	1.8	PREDICTED: uncharacterized protein LOC109159201 isoform X1 [Ipomoea nil]
3	CL5147.Contig1_All	1.21667	0.936667	4.88667	3.66	PREDICTED: uncharacterized protein LOC102590923 [Solanum tuberosum]
3	CL5162.Contig4_All	0.03	0.496667	2.70667	1.48667	PREDICTED: methanol O-anthraniloyltransferase-like [Ipomoea nil]
3	CL5171.Contig5_All	1.16	0.03	2.48667	1.79667	PREDICTED: alanine--tRNA ligase, chloroplastic/mitochondrial isoform X1 [Solanum tuberosum]
3	CL5174.Contig2_All	0.396667	0	1.51667	1.06333	PREDICTED: uncharacterized protein LOC109172450 isoform X2 [Ipomoea nil]
3	CL5175.Contig25_All	8.94	1.88333	34.3167	26.97	PREDICTED: uncharacterized protein LOC109149839 isoform X1 [Ipomoea nil]
3	CL518.Contig11_All	0.453333	0.346667	5.22	3.48333	hypothetical protein [Vitis hybrid cultivar]
3	CL518.Contig72_All	0.623333	0.42	27.7533	19.6667	PREDICTED: branched-chain-amino-acid aminotransferase-like protein 2 [Ipomoea nil]
3	CL5190.Contig6_All	0.43	0.00333333	2.13	1.82333	PREDICTED: uncharacterized protein LOC109166283 [Ipomoea nil]
3	CL526.Contig16_All	0.16	0.156667	2.16667	1.44333	PREDICTED: glucose-6-phosphate 1-dehydrogenase, chloroplastic [Ipomoea nil]
3	CL526.Contig20_All	3.15	5.14667	51.5933	30.09	PREDICTED: glucose-6-phosphate 1-dehydrogenase, chloroplastic [Ipomoea nil]
3	CL526.Contig8_All	0.226667	0.256667	5.50333	3.36	PREDICTED: glucose-6-phosphate 1-dehydrogenase, chloroplastic [Ipomoea nil]
3	CL53.Contig13_All	0.813333	1.02333	11.2833	10.12	PREDICTED: uncharacterized protein C24B11.05-like [Ipomoea nil]
3	CL53.Contig7_All	0	0.04	1.26333	1.10667	PREDICTED: uncharacterized protein C24B11.05-like [Ipomoea nil]
3	CL535.Contig10_All	0.00333333	0	3.38667	1.16667	PREDICTED: auxin-responsive protein IAA26-like [Ipomoea nil]
3	CL5353.Contig27_All	3.13	29.5233	165.853	121.427	PREDICTED: pectin acetylesterase 8-like [Ipomoea nil] >XP_019156705.1 PREDICTED: pectin acetylesterase 8-like [Ipomoea nil]
3	CL5377.Contig2_All	0.163333	0.28	6.31333	2.77333	PREDICTED: uncharacterized protein LOC109191957 [Ipomoea nil]
3	CL5386.Contig1_All	0.796667	1.05333	5.19667	3.37	PREDICTED: piezo-type mechanosensitive ion channel homolog [Ipomoea nil]
3	CL5389.Contig1_All	0.05	0.0266667	7.48333	3.52667	PREDICTED: zinc finger CCCH domain-containing protein 66-like isoform X2 [Ipomoea nil]
3	CL5390.Contig2_All	1.37333	0.126667	6.74	5.84	hypothetical protein CICLE_v10017825mg, partial [Citrus clementina]
3	CL5400.Contig2_All	0.346667	0.483333	2.20333	1.96333	PREDICTED: uncharacterized protein LOC109156869 isoform X1 [Ipomoea nil]
3	CL5410.Contig4_All	22.11	9.07333	62.64	39.4967	PREDICTED: protein RMD5 homolog A isoform X1 [Ipomoea nil]
3	CL5434.Contig3_All	0.766667	0.92	20.49	9.2	PREDICTED: putative F-box protein PP2-B12 isoform X2 [Ipomoea nil]
3	CL5434.Contig6_All	2.34667	2.81	24.0767	13.82	PREDICTED: putative F-box protein PP2-B12 isoform X2 [Ipomoea nil]
3	CL5458.Contig3_All	1.67333	0.693333	4.15	2.93667	PREDICTED: trehalose-phosphate phosphatase A-like isoform X1 [Ipomoea nil] >XP_019192441.1 PREDICTED: trehalose-phosphate phosphatase A-like isoform X1 [Ipomoea nil] >XP_019192442.1 PREDICTED: trehalose-phosphate phosphatase A-like isoform X1 [Ipomoea nil] >XP_019192443.1 PREDICTED: trehalose-phosphate phosphatase A-like isoform X1 [Ipomoea nil] >XP_019192444.1 PREDICTED: trehalose-phosphate phos…
3	CL5466.Contig9_All	3.34667	1.72667	7.98333	7.35667	PREDICTED: probable LRR receptor-like serine/threonine-protein kinase At1g53430 [Ipomoea nil]
3	CL5476.Contig3_All	0.116667	0.11	7.49667	6.49667	PREDICTED: SPX domain-containing protein 1-like [Ipomoea nil]
3	CL5507.Contig6_All	2.70667	3.34333	23.2167	20.3567	PREDICTED: protein VAC14 homolog [Ipomoea nil]
3	CL551.Contig18_All	0.433333	0.47	2.41667	2.11667	PREDICTED: zinc finger protein 598 [Ipomoea nil] >XP_019163356.1 PREDICTED: zinc finger protein 598 [Ipomoea nil]
3	CL551.Contig7_All	8.3	14.3567	74	47.2867	PREDICTED: autophagy-related protein 8i [Ipomoea nil] >BAJ13304.1 autophagy 8 [Ipomoea nil]
3	CL5511.Contig1_All	0.953333	1.18667	5.69667	4.25333	PREDICTED: ureidoglycolate hydrolase [Ipomoea nil]
3	CL553.Contig10_All	0.236667	0.21	2	1.67667	PREDICTED: probable peroxygenase 5 [Ipomoea nil]
3	CL553.Contig12_All	0	0	5.37667	1.98667	PREDICTED: probable peroxygenase 5 [Ipomoea nil]
3	CL5541.Contig3_All	0	0.34	2.62333	1.42333	PREDICTED: uncharacterized protein At4g08330, chloroplastic-like [Ipomoea nil] >XP_019182217.1 PREDICTED: uncharacterized protein At4g08330, chloroplastic-like [Ipomoea nil]
3	CL5546.Contig2_All	2.97333	0.336667	13.6733	7.61667	PREDICTED: probable Xaa-Pro aminopeptidase P [Ipomoea nil]
3	CL5588.Contig3_All	0.77	0.0933333	2.89667	1.42667	PREDICTED: uncharacterized protein LOC109189836 [Ipomoea nil]
3	CL5605.Contig1_All	0.746667	0.956667	5.86	5.43	PREDICTED: galactokinase [Ipomoea nil] >XP_019181235.1 PREDICTED: galactokinase [Ipomoea nil]
3	CL5608.Contig6_All	1.26667	0.0533333	2.49333	2.16667	PREDICTED: uncharacterized protein LOC109151066 [Ipomoea nil]
3	CL5676.Contig4_All	2.24	2.91	16.8367	9.67	PREDICTED: 3-ketoacyl-CoA synthase 20-like [Ipomoea nil]
3	CL5683.Contig1_All	0.536667	0.553333	4.04667	1.96	PREDICTED: phosphate transporter PHO1 homolog 1 [Ipomoea nil]
3	CL5686.Contig6_All	14.93	7.92	107.233	100.03	XM_019302086.1 PREDICTED: Ipomoea nil putative DEAD-box ATP-dependent RNA helicase 29 (LOC109154252), transcript variant X2, mRNA
3	CL5701.Contig9_All	122.363	15.6333	220.303	155.223	PREDICTED: protein CWC15 homolog [Ipomoea nil]
3	CL573.Contig23_All	1.25333	1.31	36.7733	31.09	PREDICTED: carbonic anhydrase 2-like isoform X1 [Ipomoea nil]
3	CL574.Contig12_All	2.11333	0	17.4233	13.1367	PREDICTED: tobamovirus multiplication protein 1-like [Ipomoea nil]
3	CL574.Contig9_All	2.54333	0	7.17	4.49	PREDICTED: derlin-2.2 [Ipomoea nil]
3	CL5815.Contig15_All	0.44	0.296667	2.31	1.76	PREDICTED: uncharacterized protein LOC109163035 [Ipomoea nil]
3	CL5815.Contig25_All	0.25	0.26	4.59	3.72333	PREDICTED: protein PHLOEM PROTEIN 2-LIKE A9-like [Ipomoea nil]
3	CL5829.Contig4_All	0.536667	0.753333	4.93333	4.71667	hypothetical protein DM860_002790 [Cuscuta australis]
3	CL5841.Contig20_All	2.46667	0.58	7.12	5.53667	PREDICTED: serine/threonine-protein kinase HT1-like [Ipomoea nil] >XP_019155068.1 PREDICTED: serine/threonine-protein kinase HT1-like [Ipomoea nil]
3	CL5877.Contig8_All	0	0.0633333	6.70667	2.56	PREDICTED: uncharacterized protein At3g49140-like [Ipomoea nil]
3	CL589.Contig3_All	0.356667	0.586667	4.13333	2.96333	PREDICTED: protein SIEVE ELEMENT OCCLUSION B-like isoform X2 [Ipomoea nil]
3	CL5904.Contig6_All	0	0.02	3.66	1.29333	PREDICTED: importin subunit alpha-like [Ipomoea nil] >XP_019163563.1 PREDICTED: importin subunit alpha-like [Ipomoea nil] >XP_019163569.1 PREDICTED: importin subunit alpha-like [Ipomoea nil]
3	CL5906.Contig4_All	0.0933333	0.263333	1.29333	1.11	PREDICTED: probable LRR receptor-like serine/threonine-protein kinase At1g56140 isoform X2 [Ipomoea nil]
3	CL5913.Contig2_All	1.50333	0.35	34.4167	24.1267	PREDICTED: LOW QUALITY PROTEIN: probable calcium-binding protein CML41 [Ipomoea nil]
3	CL5958.Contig2_All	0.0966667	0.286667	2.65667	1.82	PREDICTED: extradiol ring-cleavage dioxygenase [Ipomoea nil]
3	CL5981.Contig5_All	1.65	1.56333	8.90667	6.17333	PREDICTED: 60S ribosomal protein L19-1 [Ipomoea nil]
3	CL5997.Contig8_All	1.48333	1.93667	9.77	6.64667	cinnamate 4-monooxygenase [Ipomoea purpurea]
3	CL6011.Contig1_All	0.16	0	3.52667	2.74333	PREDICTED: 4-hydroxy-3-methylbut-2-en-1-yl diphosphate synthase (ferredoxin), chloroplastic [Ipomoea nil] >XP_019178039.1 PREDICTED: 4-hydroxy-3-methylbut-2-en-1-yl diphosphate synthase (ferredoxin), chloroplastic [Ipomoea nil] >XP_019178046.1 PREDICTED: 4-hydroxy-3-methylbut-2-en-1-yl diphosphate synthase (ferredoxin), chloroplastic [Ipomoea nil]
3	CL6023.Contig2_All	2.80333	0.733333	4.25667	3.54	PREDICTED: uncharacterized protein LOC109165435 [Ipomoea nil]
3	CL6030.Contig8_All	0.213333	0.14	2.49667	2.26667	PREDICTED: uncharacterized protein LOC109165182 [Ipomoea nil]
3	CL6065.Contig3_All	7.51333	6.01333	27.3867	19.82	PREDICTED: F-box protein PP2-A15 [Ipomoea nil]
3	CL6093.Contig3_All	0	0.606667	3.75333	1.88333	PREDICTED: serpin-ZX-like [Ipomoea nil]
3	CL6197.Contig2_All	0.273333	0.496667	2.86333	2.33667	PREDICTED: uncharacterized protein LOC109178199 [Ipomoea nil]
3	CL6207.Contig2_All	1.08	0.62	6.25667	5.43	PREDICTED: ubiquinone biosynthesis monooxygenase COQ6, mitochondrial-like [Ipomoea nil]
3	CL623.Contig1_All	0.03	0	3.15667	1.11667	PREDICTED: endonuclease 2 isoform X1 [Ipomoea nil]
3	CL623.Contig42_All	0.22	0	6.18667	5.39333	PREDICTED: endonuclease 2 isoform X1 [Ipomoea nil]
3	CL623.Contig4_All	0.233333	0.0166667	4.40667	4.1	PREDICTED: endonuclease 2 isoform X1 [Ipomoea nil]
3	CL623.Contig7_All	0.11	0	3.48667	2.22667	PREDICTED: endonuclease 2 isoform X1 [Ipomoea nil]
3	CL6246.Contig1_All	0.306667	0.44	5.09667	3.15	WD40 repeat-containing protein HOS15 [Solanum lycopersicum]
3	CL6253.Contig11_All	0.38	0.373333	12.79	5.12333	PREDICTED: protein LURP-one-related 10-like isoform X2 [Ipomoea nil]
3	CL6253.Contig6_All	1.59667	0.973333	16.0633	6.97667	PREDICTED: protein LURP-one-related 15-like [Ipomoea nil]
3	CL6253.Contig7_All	0.476667	0.286667	9.12	8.71667	PREDICTED: protein LURP-one-related 10-like isoform X1 [Ipomoea nil]
3	CL6253.Contig8_All	0.46	0.33	5.23667	2.23	PREDICTED: protein LURP-one-related 10-like isoform X1 [Ipomoea nil]
3	CL628.Contig2_All	1.24	3.67333	19.2467	12.8433	XR_002054574.1 PREDICTED: Ipomoea nil uncharacterized LOC109183606 (LOC109183606), ncRNA
3	CL628.Contig8_All	1.61333	4.08	18.91	9.86667	PREDICTED: replication protein A 70 kDa DNA-binding subunit B-like [Ipomoea nil]
3	CL63.Contig1_All	0.0866667	0.44	2.27333	1.01	PREDICTED: beta-galactosidase-like [Ipomoea nil]
3	CL63.Contig4_All	0.0166667	0.00666667	2.67333	1.71333	PREDICTED: beta-galactosidase-like [Ipomoea nil]
3	CL638.Contig57_All	0.723333	0	2.40333	1.80333	PREDICTED: sucrose synthase [Ipomoea nil] >XP_019193790.1 PREDICTED: sucrose synthase [Ipomoea nil] >XP_019193792.1 PREDICTED: sucrose synthase [Ipomoea nil]
3	CL6399.Contig1_All	0	0	1.96333	1.27333	PREDICTED: uncharacterized protein LOC109151340 [Ipomoea nil]
3	CL64.Contig8_All	0	0	1.17	1.01667	PREDICTED: phosphoinositide phosphatase SAC2-like isoform X2 [Ipomoea nil]
3	CL6419.Contig2_All	1.95667	1.24667	7.01333	5.83	PREDICTED: COBW domain-containing protein 1 isoform X1 [Ipomoea nil]
3	CL6427.Contig2_All	1.16	0.58	3.52667	3.33333	PREDICTED: serine/threonine-protein phosphatase 2A 65 kDa regulatory subunit A beta isoform [Nicotiana tomentosiformis] >XP_009606531.1 PREDICTED: serine/threonine-protein phosphatase 2A 65 kDa regulatory subunit A beta isoform [Nicotiana tomentosiformis] >XP_016490654.1 PREDICTED: serine/threonine-protein phosphatase 2A 65 kDa regulatory subunit A beta isoform [Nicotiana tabacum]
3	CL6442.Contig2_All	0.463333	0.84	4.58667	2.07667	PREDICTED: probable calcium-binding protein CML18 [Ipomoea nil]
3	CL6446.Contig2_All	0.59	0.416667	11.1833	4.83	PREDICTED: expansin-A1-like [Ipomoea nil]
3	CL6495.Contig3_All	0	0.0866667	5.74667	3.56333	PREDICTED: tetraspanin-8-like isoform X1 [Ipomoea nil] >XP_019178006.1 PREDICTED: tetraspanin-8-like isoform X1 [Ipomoea nil] >XP_019178008.1 PREDICTED: tetraspanin-8-like isoform X2 [Ipomoea nil]
3	CL6495.Contig4_All	1.84667	2.65	199.683	118.357	PREDICTED: tetraspanin-8-like isoform X1 [Ipomoea nil] >XP_019178006.1 PREDICTED: tetraspanin-8-like isoform X1 [Ipomoea nil] >XP_019178008.1 PREDICTED: tetraspanin-8-like isoform X2 [Ipomoea nil]
3	CL6558.Contig1_All	0.07	0.526667	3.06667	2.99667	PREDICTED: zinc finger A20 and AN1 domain-containing stress-associated protein 4-like [Ipomoea nil]
3	CL6579.Contig1_All	4.77667	2.93	16.87	8.36333	PREDICTED: ornithine aminotransferase, mitochondrial [Ipomoea nil] >XP_019157219.1 PREDICTED: ornithine aminotransferase, mitochondrial [Ipomoea nil]
3	CL6580.Contig16_All	0	0	3.77	1.77333	PREDICTED: synaptotagmin-3 [Ipomoea nil]
3	CL6580.Contig1_All	0.873333	0.0666667	11.0467	9.06	PREDICTED: synaptotagmin-3 [Ipomoea nil]
3	CL6580.Contig23_All	0.173333	0.06	2.48333	1.22	PREDICTED: synaptotagmin-3 [Ipomoea nil]
3	CL661.Contig3_All	2.28333	1.32333	11.14	7.03667	PREDICTED: splicing factor U2af small subunit B-like [Ipomoea nil] >XP_019152712.1 PREDICTED: splicing factor U2af small subunit B-like [Ipomoea nil] >XP_019152722.1 PREDICTED: splicing factor U2af small subunit B-like [Ipomoea nil]
3	CL661.Contig9_All	7.92	4.16	41.25	27.7367	PREDICTED: splicing factor U2af small subunit B-like [Ipomoea nil] >XP_019152712.1 PREDICTED: splicing factor U2af small subunit B-like [Ipomoea nil] >XP_019152722.1 PREDICTED: splicing factor U2af small subunit B-like [Ipomoea nil]
3	CL6614.Contig2_All	1.64	0.903333	7.41	6.48333	PREDICTED: uncharacterized protein LOC109165237 [Ipomoea nil] >XP_019169460.1 PREDICTED: uncharacterized protein LOC109165237 [Ipomoea nil] >XP_019169461.1 PREDICTED: uncharacterized protein LOC109165237 [Ipomoea nil] >XP_019169462.1 PREDICTED: uncharacterized protein LOC109165237 [Ipomoea nil]
3	CL6651.Contig2_All	0	1.36	6.57667	3.56667	PREDICTED: putative serine/threonine-protein kinase [Ipomoea nil]
3	CL667.Contig25_All	0.266667	0	69.9467	56.0267	PREDICTED: nucleotide pyrophosphatase/phosphodiesterase-like [Ipomoea nil]
3	CL667.Contig32_All	1.28	0.26	3.43	2.19667	PREDICTED: nucleotide pyrophosphatase/phosphodiesterase-like [Ipomoea nil]
3	CL667.Contig4_All	1.65	0.353333	4.53667	2.79667	PREDICTED: nucleotide pyrophosphatase/phosphodiesterase-like [Ipomoea nil]
3	CL6680.Contig3_All	0.673333	0.533333	3.05	1.96	PREDICTED: putative F-box protein At3g52320 [Ipomoea nil]
3	CL6707.Contig5_All	0.0266667	0.15	7.08	3.63333	PREDICTED: uncharacterized protein LOC109186110 [Ipomoea nil]
3	CL6760.Contig3_All	1.63667	1.32	7.13667	5.64667	PREDICTED: nudix hydrolase 18, mitochondrial-like [Ipomoea nil]
3	CL6781.Contig2_All	1.78667	0	3.72667	2.73333	PREDICTED: mediator of RNA polymerase II transcription subunit 32 [Ipomoea nil]
3	CL683.Contig12_All	0.13	0.116667	3.03333	2.18667	PREDICTED: transcription factor bHLH68-like isoform X1 [Ipomoea nil]
3	CL683.Contig5_All	0.0833333	0.05	1.67	1.35	PREDICTED: transcription factor bHLH68-like isoform X1 [Ipomoea nil]
3	CL683.Contig8_All	0.41	0.663333	5.81	2.78667	PREDICTED: transcription factor bHLH68-like isoform X1 [Ipomoea nil]
3	CL6847.Contig3_All	0.353333	2.51	12.2433	6.68	PREDICTED: (E,E)-geranyllinalool synthase isoform X2 [Ipomoea nil]
3	CL6847.Contig4_All	0.66	2.24667	23.5867	20.8967	PREDICTED: (E,E)-geranyllinalool synthase isoform X1 [Ipomoea nil]
3	CL6862.Contig10_All	0	0	12.2467	6.71667	PREDICTED: UDP-glucose 4-epimerase GEPI48-like [Ipomoea nil]
3	CL6888.Contig2_All	0.24	0.946667	4.39667	3.24667	PREDICTED: 1-aminocyclopropane-1-carboxylate synthase-like [Ipomoea nil] >XP_019151663.1 PREDICTED: 1-aminocyclopropane-1-carboxylate synthase-like [Ipomoea nil] >ABB40579.2 1-aminocyclopropane-1-carboxylate synthase [Ipomoea nil]
3	CL6961.Contig1_All	0.0633333	0.473333	2.55	2.28	PREDICTED: mannan endo-1,4-beta-mannosidase 5-like isoform X1 [Ipomoea nil]
3	CL7006.Contig4_All	0	0.173333	11.5467	7.23	PREDICTED: bidirectional sugar transporter SWEET1-like isoform X1 [Ipomoea nil]
3	CL7026.Contig2_All	2.72333	2.81333	13.1167	6.25667	PREDICTED: non-specific lipid-transfer protein-like [Ipomoea nil]
3	CL7034.Contig2_All	0.113333	0.423333	6.8	2.52333	PREDICTED: structural maintenance of chromosomes protein 3 [Ipomoea nil] >XP_019197796.1 PREDICTED: structural maintenance of chromosomes protein 3 [Ipomoea nil]
3	CL704.Contig1_All	2.36667	1.5	8.48	6.67333	PREDICTED: protein CLT1, chloroplastic-like isoform X1 [Ipomoea nil] >XP_019157807.1 PREDICTED: protein CLT1, chloroplastic-like isoform X1 [Ipomoea nil] >XP_019157808.1 PREDICTED: protein CLT1, chloroplastic-like isoform X2 [Ipomoea nil]
3	CL704.Contig8_All	0.946667	0.446667	3.66	2.26	PREDICTED: protein CLT1, chloroplastic-like isoform X1 [Ipomoea nil] >XP_019157807.1 PREDICTED: protein CLT1, chloroplastic-like isoform X1 [Ipomoea nil] >XP_019157808.1 PREDICTED: protein CLT1, chloroplastic-like isoform X2 [Ipomoea nil]
3	CL710.Contig6_All	0.26	0.136667	1.16333	1.07333	PREDICTED: zinc finger with UFM1-specific peptidase domain protein-like isoform X1 [Ipomoea nil]
3	CL7138.Contig2_All	0.43	3.64	23.4167	10.7167	PREDICTED: ribosome-binding factor PSRP1, chloroplastic [Ipomoea nil]
3	CL7168.Contig2_All	1.95667	0.303333	15.38	10.99	XM_019304714.1 PREDICTED: Ipomoea nil heavy metal-associated isoprenylated plant protein 20-like (LOC109156850), mRNA
3	CL7184.Contig2_All	0.273333	0.233333	2.45667	2.18333	PREDICTED: GATA transcription factor 11-like [Ipomoea nil]
3	CL7192.Contig2_All	11.2433	6.83	50.6833	46.5367	PREDICTED: calmodulin [Ipomoea nil]
3	CL7195.Contig1_All	1.65667	2.68667	20.64	18.4567	PREDICTED: F-box protein SKIP14-like [Ipomoea nil]
3	CL7210.Contig1_All	0.526667	0	8.76333	5.44	PREDICTED: uncharacterized protein LOC109170482 [Ipomoea nil]
3	CL7244.Contig6_All	63.35	22.9467	586.177	254.78	PREDICTED: GDP-L-galactose phosphorylase 1-like [Ipomoea nil]
3	CL7273.Contig1_All	1.90333	0.94	6.14667	5.74667	PREDICTED: E3 ubiquitin-protein ligase ATL23-like [Ipomoea nil]
3	CL7277.Contig3_All	0.356667	0.583333	3.18	2.77333	PREDICTED: type IV inositol polyphosphate 5-phosphatase 7-like isoform X1 [Ipomoea nil]
3	CL732.Contig4_All	27.7667	4.85667	79.6967	48.74	PREDICTED: SNF1-related protein kinase catalytic subunit alpha KIN10-like [Ipomoea nil] >XP_019199968.1 PREDICTED: SNF1-related protein kinase catalytic subunit alpha KIN10-like [Ipomoea nil] >XP_019199969.1 PREDICTED: SNF1-related protein kinase catalytic subunit alpha KIN10-like [Ipomoea nil]
3	CL7335.Contig1_All	0.696667	2.51333	12.93	9.60333	PREDICTED: homeobox-leucine zipper protein HAT5 [Vitis vinifera]
3	CL7353.Contig7_All	1.39333	1.35333	7.96667	7.07	PREDICTED: synaptotagmin-3-like [Ipomoea nil] >XP_019154994.1 PREDICTED: synaptotagmin-3-like [Ipomoea nil]
3	CL7369.Contig1_All	2.05	0.546667	9.33333	6.40333	PREDICTED: hypersensitive-induced response protein 1-like [Ipomoea nil]
3	CL7369.Contig2_All	18.38	4.03	66.1767	57.1567	PREDICTED: hypersensitive-induced response protein 1-like [Ipomoea nil]
3	CL7376.Contig1_All	0	0	2.5	2.12667	PREDICTED: apoptosis-inducing factor 2-like [Ipomoea nil]
3	CL7404.Contig2_All	1.64333	0.496667	2.83333	2.08667	PREDICTED: probable glycosyltransferase At5g03795 isoform X1 [Ipomoea nil]
3	CL7419.Contig1_All	1.4	0.02	6.13	3.44	PREDICTED: U-box domain-containing protein 2-like isoform X1 [Ipomoea nil] >XP_019160296.1 PREDICTED: U-box domain-containing protein 2-like isoform X1 [Ipomoea nil] >XP_019160297.1 PREDICTED: U-box domain-containing protein 2-like isoform X1 [Ipomoea nil]
3	CL7447.Contig8_All	0.233333	0.3	2.92	2.77	PREDICTED: uncharacterized protein At1g32220, chloroplastic [Ipomoea nil]
3	CL7462.Contig2_All	0.42	0.556667	3.11	1.72333	PREDICTED: uncharacterized protein P8A3.02c [Ipomoea nil]
3	CL7492.Contig1_All	3.37	0.66	9.24	7.40667	PREDICTED: putative calcium-transporting ATPase 13, plasma membrane-type isoform X1 [Ipomoea nil]
3	CL7500.Contig6_All	11.9233	6.86333	51.1733	35.1167	PREDICTED: uncharacterized protein LOC109149152 [Ipomoea nil]
3	CL753.Contig6_All	0.216667	0.513333	4.97	2.4	PREDICTED: long-chain-alcohol oxidase FAO1-like [Ipomoea nil]
3	CL753.Contig7_All	0.00666667	0.333333	5.45333	4.79333	PREDICTED: long-chain-alcohol oxidase FAO1-like [Ipomoea nil]
3	CL7546.Contig2_All	2.07	2.92667	13.8533	8.77333	PREDICTED: putative serine/threonine-protein kinase [Ipomoea nil] >XP_019175413.1 PREDICTED: putative serine/threonine-protein kinase [Ipomoea nil]
3	CL757.Contig3_All	0.736667	0	1.93333	1.05	PREDICTED: uncharacterized protein LOC109165929 [Ipomoea nil]
3	CL7625.Contig1_All	0.263333	0.373333	2.55333	2.13333	PREDICTED: uncharacterized protein LOC109177307 isoform X1 [Ipomoea nil]
3	CL77.Contig27_All	0.52	0.526667	2.71	1.76667	PREDICTED: serine/threonine-protein kinase ATG1c-like isoform X1 [Ipomoea nil]
3	CL7759.Contig2_All	0.19	0.136667	3.04	1.80667	PREDICTED: uncharacterized protein LOC109155950 [Ipomoea nil]
3	CL7794.Contig3_All	1.00667	0.856667	8.86333	6.76667	PREDICTED: putative calcium-transporting ATPase 13, plasma membrane-type [Ipomoea nil]
3	CL7796.Contig3_All	0.556667	0.583333	4.77667	3.2	PREDICTED: RING-H2 finger protein ATL74-like [Ipomoea nil] >XP_019192122.1 PREDICTED: RING-H2 finger protein ATL74-like [Ipomoea nil]
3	CL7805.Contig2_All	0.08	0.12	2.45667	1.31	PREDICTED: mitochondrial import inner membrane translocase subunit TIM44-2-like isoform X1 [Ipomoea nil] >XP_019184491.1 PREDICTED: mitochondrial import inner membrane translocase subunit TIM44-2-like isoform X1 [Ipomoea nil]
3	CL7807.Contig2_All	0.186667	0.0666667	2.34333	1.97333	PREDICTED: tyrosyl-DNA phosphodiesterase 1 [Ipomoea nil]
3	CL783.Contig21_All	1.78667	0.14	6.66667	5.73	PREDICTED: uncharacterized protein LOC109191178 isoform X1 [Ipomoea nil]
3	CL783.Contig24_All	3.48667	1.13	12.12	11.22	PREDICTED: uncharacterized protein LOC109191178 isoform X1 [Ipomoea nil]
3	CL783.Contig3_All	0.316667	0.05	2.68333	2.44333	PREDICTED: uncharacterized protein LOC109191178 isoform X1 [Ipomoea nil]
3	CL7848.Contig2_All	0.106667	0	2.66333	1.98	PREDICTED: uncharacterized protein LOC109171927 [Ipomoea nil] >XP_019176573.1 PREDICTED: uncharacterized protein LOC109171927 [Ipomoea nil]
3	CL785.Contig6_All	1.26667	1.36667	19.3367	14.13	PREDICTED: protein NUCLEAR FUSION DEFECTIVE 4-like [Ipomoea nil]
3	CL7873.Contig2_All	0.47	0.176667	1.58	1.33667	XR_002049188.1 PREDICTED: Ipomoea nil uncharacterized LOC109150607 (LOC109150607), ncRNA
3	CL7895.Contig12_All	0.806667	1.09333	6.96667	3.87667	PREDICTED: RNA-binding protein 48-like [Ipomoea nil] >XP_019185204.1 PREDICTED: RNA-binding protein 48-like [Ipomoea nil]
3	CL7895.Contig2_All	0.23	0.176667	2.4	1.04	PREDICTED: RNA-binding protein 48-like [Ipomoea nil] >XP_019185204.1 PREDICTED: RNA-binding protein 48-like [Ipomoea nil]
3	CL7899.Contig2_All	0.17	0.18	1.99	1.91333	PREDICTED: probable WRKY transcription factor 40 [Ipomoea nil]
3	CL7972.Contig14_All	0.356667	0.55	5.80667	3.49333	XR_002049965.1 PREDICTED: Ipomoea nil uncharacterized LOC109154987 (LOC109154987), transcript variant X4, ncRNA
3	CL7989.Contig2_All	0.636667	0.866667	6.28333	3.48	PREDICTED: ubiquitin-conjugating enzyme E2-17 kDa-like [Nicotiana sylvestris] >XP_016458344.1 PREDICTED: ubiquitin-conjugating enzyme E2-17 kDa-like [Nicotiana tabacum] >XP_019159796.1 PREDICTED: ubiquitin-conjugating enzyme E2-17 kDa [Ipomoea nil] >XP_019159798.1 PREDICTED: ubiquitin-conjugating enzyme E2-17 kDa [Ipomoea nil] >XP_019261108.1 PREDICTED: ubiquitin-conjugating enzyme E2-17 kDa-like…
3	CL80.Contig16_All	1.06667	2.50333	20.17	12.92	PREDICTED: myb-related protein 1-like isoform X2 [Ipomoea nil]
3	CL80.Contig3_All	0.33	0.776667	4.31667	3.72667	PREDICTED: myb-related protein 1-like isoform X1 [Ipomoea nil]
3	CL8005.Contig1_All	3.28	7.70333	45.0367	29.96	PREDICTED: fasciclin-like arabinogalactan protein 17 [Ipomoea nil]
3	CL802.Contig4_All	3.01	2.11333	11.0167	10.36	PREDICTED: serine/arginine-rich SC35-like splicing factor SCL30A isoform X1 [Ipomoea nil] >XP_019155665.1 PREDICTED: serine/arginine-rich SC35-like splicing factor SCL30A isoform X1 [Ipomoea nil]
3	CL8039.Contig1_All	0.136667	31.2667	189.807	183.66	PREDICTED: ubiquitin-fold modifier 1 [Ipomoea nil]
3	CL8091.Contig1_All	1.31667	0.253333	5.07	4.03667	PREDICTED: amino acid permease 3-like isoform X2 [Ipomoea nil]
3	CL81.Contig55_All	0	0	4.76667	2.24667	PREDICTED: serine/threonine-protein kinase AFC2-like [Ipomoea nil]
3	CL8160.Contig3_All	0.19	0.756667	7.26667	4.64667	PREDICTED: expansin-A1-like [Ipomoea nil]
3	CL8167.Contig1_All	0.123333	0.106667	5	3.23333	PREDICTED: uncharacterized protein LOC109235224 [Nicotiana attenuata] >OIS95748.1 hypothetical protein A4A49_03501 [Nicotiana attenuata]
3	CL817.Contig3_All	0.376667	0.81	5.24	3.46	PREDICTED: aspartate aminotransferase, cytoplasmic-like [Ipomoea nil]
3	CL8182.Contig10_All	11.8567	8.59667	45.9133	43.9133	PREDICTED: vesicle transport v-SNARE 13-like [Ipomoea nil] >XP_019166815.1 PREDICTED: vesicle transport v-SNARE 13-like [Ipomoea nil]
3	CL8184.Contig5_All	0.623333	0.556667	2.57	2.43667	PREDICTED: chaperone protein dnaJ 10-like isoform X1 [Ipomoea nil] >XP_019169265.1 PREDICTED: chaperone protein dnaJ 10-like isoform X1 [Ipomoea nil]
3	CL82.Contig14_All	1.97	0.313333	4.44333	3.45333	PREDICTED: probable UDP-N-acetylglucosamine--peptide N-acetylglucosaminyltransferase SEC [Ipomoea nil] >XP_019179994.1 PREDICTED: probable UDP-N-acetylglucosamine--peptide N-acetylglucosaminyltransferase SEC [Ipomoea nil]
3	CL8215.Contig1_All	5.41	1.92	22.11	19.1833	PREDICTED: protein FLX-like 3 [Ipomoea nil]
3	CL8235.Contig2_All	0.366667	0.15	6.47	5.18333	PREDICTED: transcription factor bHLH62-like isoform X1 [Ipomoea nil]
3	CL8289.Contig1_All	1.37	0.623333	4.36333	2.45	XM_019311520.1 PREDICTED: Ipomoea nil probable xyloglucan 6-xylosyltransferase 5 (LOC109162825), transcript variant X3, mRNA
3	CL8353.Contig2_All	0.03	0.196667	1.68333	1.58667	PREDICTED: GDSL esterase/lipase At5g37690-like [Ipomoea nil]
3	CL8392.Contig1_All	0.9	0.393333	3.33333	2.18333	PREDICTED: uncharacterized protein LOC109149261 isoform X3 [Ipomoea nil]
3	CL855.Contig26_All	2.54667	4.58	67.84	30.0667	PREDICTED: protein DETOXIFICATION 27 isoform X2 [Ipomoea nil]
3	CL8588.Contig1_All	0.59	0.36	3.38	2.65667	XM_019334218.1 PREDICTED: Ipomoea nil probable acyl-activating enzyme 17, peroxisomal (LOC109184172), transcript variant X1, mRNA
3	CL8608.Contig1_All	0.15	0.176667	1.67667	1.47667	PREDICTED: histone acetyltransferase HAC1-like [Ipomoea nil] >XP_019163224.1 PREDICTED: histone acetyltransferase HAC1-like [Ipomoea nil]
3	CL8609.Contig2_All	0.283333	0.14	2.55667	1.66667	XM_019299922.1 PREDICTED: Ipomoea nil vesicle transport protein GOT1-like (LOC109152308), transcript variant X2, mRNA
3	CL8618.Contig1_All	0.553333	0.19	3.25	2.59667	PREDICTED: peroxidase 47-like [Ipomoea nil]
3	CL8628.Contig1_All	0.486667	0	1.88	1.39667	XM_019299318.1 PREDICTED: Ipomoea nil uncharacterized LOC109151345 (LOC109151345), mRNA
3	CL863.Contig10_All	22.3633	16.0467	88.7967	70.13	PREDICTED: ubiquitin receptor RAD23c-like [Ipomoea nil]
3	CL863.Contig4_All	5.61667	0	68.8367	42.64	PREDICTED: ubiquitin receptor RAD23c-like [Ipomoea nil]
3	CL863.Contig8_All	1.96	0	8.51	6.53333	PREDICTED: ubiquitin receptor RAD23c-like [Ipomoea nil]
3	CL8631.Contig3_All	8.02667	0.183333	43.24	36.8333	PREDICTED: calcium-binding protein KIC-like [Ipomoea nil]
3	CL8678.Contig2_All	3.29	0.623333	13.5833	10.8033	PREDICTED: probable arabinosyltransferase ARAD1 [Ipomoea nil] >XP_019166825.1 PREDICTED: probable arabinosyltransferase ARAD1 [Ipomoea nil]
3	CL8700.Contig1_All	0.483333	0.883333	10.36	9.52333	PREDICTED: putative germin-like protein 2-1 [Ipomoea nil] >XP_019163665.1 PREDICTED: putative germin-like protein 2-1 [Ipomoea nil] >XP_019163666.1 PREDICTED: putative germin-like protein 2-1 [Ipomoea nil] >XP_019163667.1 PREDICTED: putative germin-like protein 2-1 [Ipomoea nil] >XP_019163669.1 PREDICTED: putative germin-like protein 2-1 [Ipomoea nil]
3	CL8700.Contig2_All	0	0	2.26333	1.56667	PREDICTED: putative germin-like protein 2-1 [Ipomoea nil]
3	CL8729.Contig2_All	0.706667	0.68	3.73667	2.34667	hypothetical protein GOBAR_DD08783 [Gossypium barbadense]
3	CL8762.Contig1_All	0.236667	0.616667	3.95	3.49333	PREDICTED: uncharacterized protein LOC109180151 [Ipomoea nil]
3	CL8768.Contig2_All	5.69667	0.37	23.85	19.7933	PREDICTED: cysteine-rich PDZ-binding protein [Ipomoea nil]
3	CL8770.Contig3_All	0.0366667	0.3	2.49333	1.93333	PREDICTED: mediator of RNA polymerase II transcription subunit 21 [Ipomoea nil]
3	CL88.Contig3_All	0.403333	0.56	3.25333	3.00333	PREDICTED: glyceraldehyde-3-phosphate dehydrogenase GAPCP1, chloroplastic-like [Ipomoea nil]
3	CL8868.Contig1_All	3.03333	2.43333	15.7233	11.2	PREDICTED: uncharacterized protein LOC109151779 [Ipomoea nil]
3	CL8948.Contig1_All	0.363333	0.446667	2.57333	1.82	hypothetical protein DM860_014876 [Cuscuta australis]
3	CL8980.Contig2_All	1.33333	0.22	9.72667	6.73667	PREDICTED: receptor-like protein kinase HAIKU2 [Ipomoea nil]
3	CL8987.Contig2_All	0.276667	0.213333	1.86667	1.53333	Protein transport protein Sec61 subunit gamma [Triticum urartu]
3	CL8990.Contig2_All	0.52	0.56	2.87333	2.30333	uncharacterized protein LOC18447304 isoform X4 [Amborella trichopoda]
3	CL8997.Contig2_All	0	0	1.46667	1.12667
3	CL90.Contig28_All	0.0666667	0.46	15.9533	7.06667	uncharacterized protein LOC113719488 [Coffea arabica]
3	CL90.Contig7_All	18.3833	53.9633	286.347	175.187	hypothetical protein [Vitis hybrid cultivar]
3	CL9038.Contig2_All	0.466667	0.413333	4.81	2.13667	PREDICTED: probable cinnamyl alcohol dehydrogenase 1 [Ipomoea nil]
3	CL9039.Contig1_All	5.86667	4.32	23.81	17.4333	PREDICTED: dr1-associated corepressor-like [Nicotiana sylvestris]
3	CL9040.Contig1_All	0.156667	0.183333	2.74667	2.40667	PREDICTED: uncharacterized protein LOC108867875, partial [Pyrus x bretschneideri]
3	CL907.Contig6_All	0.12	0.466667	2.35333	1.61667	PREDICTED: probable phospholipid hydroperoxide glutathione peroxidase [Ipomoea nil]
3	CL912.Contig3_All	0.856667	0.343333	1.99333	1.79	PREDICTED: two pore calcium channel protein 1A-like [Ipomoea nil] >XP_019194319.1 PREDICTED: two pore calcium channel protein 1A-like [Ipomoea nil] >XP_019194320.1 PREDICTED: two pore calcium channel protein 1A-like [Ipomoea nil]
3	CL913.Contig11_All	0.41	0.833333	10.4533	6.44333	PREDICTED: uncharacterized protein LOC109190623 [Ipomoea nil]
3	CL9160.Contig1_All	2.81	2.39667	12.2567	8.53	hypothetical protein DM860_017263 [Cuscuta australis]
3	CL918.Contig12_All	0.39	0.0766667	1.93333	1.76667	hypothetical protein CICLE_v10012723mg [Citrus clementina] >KDO36215.1 hypothetical protein CISIN_1g028755mg [Citrus sinensis]
3	CL9187.Contig26_All	0.69	1.36667	11.8367	8.19333	PREDICTED: serine/threonine-protein kinase AtPK2/AtPK19-like [Ipomoea nil]
3	CL925.Contig1_All	0	0	2.68667	2.48	PREDICTED: actin-related protein 2/3 complex subunit 2A [Ipomoea nil]
3	CL925.Contig3_All	0.593333	0.36	2.07	1.64333	XM_019295960.1 PREDICTED: Ipomoea nil actin-related protein 2/3 complex subunit 2A (LOC109148144), mRNA
3	CL9267.Contig3_All	0.0366667	0.743333	3.71333	1.97	PREDICTED: endo-1,3;1,4-beta-D-glucanase-like [Ipomoea nil]
3	CL9281.Contig3_All	0.393333	0.0666667	2.19333	1.22	PREDICTED: WD repeat-containing protein 44-like [Ipomoea nil]
3	CL929.Contig7_All	0.816667	0.746667	3.52	1.86667	PREDICTED: ribosomal RNA-processing protein 14-C-like [Ipomoea nil] >XP_019151527.1 PREDICTED: ribosomal RNA-processing protein 14-C-like [Ipomoea nil] >XP_019151535.1 PREDICTED: ribosomal RNA-processing protein 14-C-like [Ipomoea nil]
3	CL9321.Contig1_All	1.51333	3.69333	23.7533	19.3767	PREDICTED: E3 ubiquitin-protein ligase RING1-like [Ipomoea nil]
3	CL9327.Contig10_All	1.2	1.99667	10.2667	9.97	PREDICTED: purple acid phosphatase 15-like isoform X5 [Populus euphratica] >XP_011041909.1 PREDICTED: purple acid phosphatase 15-like isoform X5 [Populus euphratica]
3	CL9327.Contig11_All	0.583333	0.953333	8.82333	6.78667	PREDICTED: purple acid phosphatase 15-like isoform X1 [Populus euphratica] >XP_011041905.1 PREDICTED: purple acid phosphatase 15-like isoform X1 [Populus euphratica]
3	CL9331.Contig9_All	0	0	1.81	1.09667	PREDICTED: uncharacterized protein LOC109183176 [Ipomoea nil] >XP_019188916.1 PREDICTED: uncharacterized protein LOC109183176 [Ipomoea nil] >XP_019188917.1 PREDICTED: uncharacterized protein LOC109183176 [Ipomoea nil] >XP_019188918.1 PREDICTED: uncharacterized protein LOC109183176 [Ipomoea nil] >XP_019188919.1 PREDICTED: uncharacterized protein LOC109183176 [Ipomoea nil]
3	CL9371.Contig31_All	0.176667	0	10.9467	7.75667	PREDICTED: BEL1-like homeodomain protein 2 isoform X1 [Ipomoea nil]
3	CL9371.Contig4_All	0.496667	0.0366667	1.62333	1.01	PREDICTED: type IV inositol polyphosphate 5-phosphatase 11 isoform X2 [Ipomoea nil]
3	CL9371.Contig50_All	0.656667	0.143333	6.35	3.50333	PREDICTED: BEL1-like homeodomain protein 2 isoform X1 [Ipomoea nil]
3	CL9371.Contig52_All	0.0566667	0.00666667	14.58	11.6433	PREDICTED: type IV inositol polyphosphate 5-phosphatase 11 isoform X2 [Ipomoea nil]
3	CL9371.Contig53_All	34.45	10.76	76.2367	43.7567	PREDICTED: BEL1-like homeodomain protein 2 isoform X2 [Ipomoea nil]
3	CL9371.Contig61_All	1.07	0.116667	47.1767	20.7267	PREDICTED: type IV inositol polyphosphate 5-phosphatase 11 isoform X2 [Ipomoea nil]
3	CL9444.Contig3_All	0	0	1.76667	1.60667	PREDICTED: uncharacterized protein LOC109158044 [Ipomoea nil]
3	CL9452.Contig3_All	0	0.0533333	1.96333	1.1	hypothetical protein DM860_012967 [Cuscuta australis]
3	CL9459.Contig1_All	1.9	3.76667	36.4967	29.9167	PREDICTED: myb family transcription factor EFM-like [Ipomoea nil]
3	CL9459.Contig3_All	0.383333	0.666667	4.38667	4.25333	PREDICTED: myb family transcription factor EFM-like [Ipomoea nil]
3	CL946.Contig23_All	0.22	0.263333	2.87	2.71333	PREDICTED: uncharacterized protein LOC109193930 [Ipomoea nil]
3	CL9467.Contig8_All	2.82	4.12	24.8367	12.3867	zinc finger CCCH domain-containing protein 29-like [Coffea arabica] >XP_027110784.1 zinc finger CCCH domain-containing protein 29-like [Coffea arabica]
3	CL9516.Contig2_All	0.0733333	0	1.37	1.22	RNA-binding protein 42 [Dichanthelium oligosanthes]
3	CL964.Contig18_All	0	0	15.2633	14.15	PREDICTED: amino acid permease 6-like isoform X1 [Ipomoea nil]
3	CL964.Contig2_All	0	0	13.4067	11.0033	PREDICTED: amino acid permease 6-like isoform X1 [Ipomoea nil]
3	CL9656.Contig4_All	0.36	0.79	7.14333	6.02333	PREDICTED: inositol 3-kinase-like [Ipomoea nil] >XP_019188702.1 PREDICTED: inositol 3-kinase-like [Ipomoea nil]
3	CL9656.Contig5_All	0	0.96	8.71667	7.47333	PREDICTED: inositol 3-kinase-like [Ipomoea nil] >XP_019188702.1 PREDICTED: inositol 3-kinase-like [Ipomoea nil]
3	CL966.Contig2_All	0.44	0.0966667	2.18	1.04333	PREDICTED: uncharacterized protein LOC109163522 [Ipomoea nil]
3	CL9682.Contig2_All	2.38667	1.60333	13.6667	11.8567	XR_002053853.1 PREDICTED: Ipomoea nil uncharacterized LOC109179150 (LOC109179150), ncRNA
3	CL9685.Contig1_All	0.89	0.91	5.11333	2.79	PREDICTED: K(+) efflux antiporter 3, chloroplastic isoform X1 [Ipomoea nil]
3	CL9735.Contig1_All	0.863333	0.953333	18.46	11.38	probable inactive poly [ADP-ribose] polymerase SRO5 [Prunus avium]
3	CL9808.Contig3_All	1.36333	0.226667	3.16667	1.75333	PREDICTED: exocyst complex component EXO70A1-like isoform X3 [Ipomoea nil]
3	CL982.Contig22_All	0.206667	0.266667	2.61333	1.64333	PREDICTED: probable ADP-ribosylation factor GTPase-activating protein AGD5 isoform X2 [Ipomoea nil]
3	CL982.Contig31_All	1.78	0.413333	9.53667	5.56333	PREDICTED: probable ADP-ribosylation factor GTPase-activating protein AGD5 isoform X1 [Ipomoea nil]
3	CL9823.Contig16_All	2.43	0	5.01333	2.89667	PREDICTED: uncharacterized protein LOC109179034 [Ipomoea nil]
3	CL9823.Contig8_All	5.07333	0	26.2867	18.8733	PREDICTED: uncharacterized protein LOC109189879 [Ipomoea nil]
3	CL9823.Contig9_All	25.9567	0	79.0433	44.68	PREDICTED: uncharacterized protein LOC109189879 [Ipomoea nil]
3	CL9825.Contig2_All	2.23667	0.08	17.7033	15.7033	uncharacterized protein LOC110629991 [Manihot esculenta] >OAY34068.1 hypothetical protein MANES_13G147300 [Manihot esculenta]
3	CL984.Contig2_All	1.93667	0.986667	5.74	3.87333	PREDICTED: mRNA-decapping enzyme-like protein isoform X1 [Ipomoea nil] >XP_019153493.1 PREDICTED: mRNA-decapping enzyme-like protein isoform X1 [Ipomoea nil]
3	CL984.Contig4_All	1.39333	0.67	3.83333	3.04	PREDICTED: mRNA-decapping enzyme-like protein isoform X1 [Ipomoea nil] >XP_019153493.1 PREDICTED: mRNA-decapping enzyme-like protein isoform X1 [Ipomoea nil]
3	CL9857.Contig2_All	0.983333	0.3	3.58333	1.8	PREDICTED: uncharacterized protein LOC109155161 [Ipomoea nil]
3	CL9999.Contig1_All	0.19	1.29333	8.13333	7.22667	PREDICTED: DEAD-box ATP-dependent RNA helicase 20 [Ipomoea nil]
3	Unigene10049_All	0.183333	0.6	3.76667	1.48	PREDICTED: uncharacterized protein LOC109175219 [Ipomoea nil]
3	Unigene1007_All	12.8833	10.2367	52.56	38.3367	ubiquitin receptor RAD23d-like [Lactuca sativa] >XP_023756073.1 ubiquitin receptor RAD23d-like [Lactuca sativa]
3	Unigene10147_All	0.0766667	0.266667	2.60333	2.32667	PREDICTED: putative indole-3-acetic acid-amido synthetase GH3.9 [Ipomoea nil]
3	Unigene10263_All	0.466667	1.56667	13.3767	12.89	XM_019333103.1 PREDICTED: Ipomoea nil nucleolin-like (LOC109182873), transcript variant X1, mRNA
3	Unigene10280_All	0.113333	0.176667	3.60667	2.62
3	Unigene10293_All	0.293333	0.326667	3.00333	1.73667	PREDICTED: SPX domain-containing protein 1-like [Ipomoea nil]
3	Unigene10329_All	0.29	0.33	5.57	2.56
3	Unigene10333_All	0.376667	0.55	2.59333	2.04
3	Unigene10342_All	0.09	0.34	4.63667	2.80333
3	Unigene10431_All	0.81	0.206667	1.35	1.06667	PREDICTED: protein Mpv17 isoform X1 [Ipomoea nil]
3	Unigene10521_All	0.656667	0.193333	4.34667	2.96
3	Unigene10761_All	0	0.126667	3.47333	1.27	PREDICTED: GBF-interacting protein 1-like isoform X4 [Ipomoea nil]
3	Unigene11012_All	0.316667	0.273333	4.24	2.59667	PREDICTED: expansin-A1-like [Ipomoea nil]
3	Unigene1107_All	0.156667	0.363333	3.61333	1.88667	XR_002048832.1 PREDICTED: Ipomoea nil uncharacterized LOC109148555 (LOC109148555), ncRNA
3	Unigene11129_All	0.413333	1.06667	5.42333	3.10667	PREDICTED: 8-hydroxygeraniol dehydrogenase-like isoform X1 [Ipomoea nil]
3	Unigene11141_All	23.61	24.0133	360.17	224.41	PREDICTED: developmental protein SEPALLATA 1-like [Ipomoea nil]
3	Unigene11259_All	0.8	0.253333	4.20333	3.22667	PREDICTED: probable WRKY transcription factor 26 [Ipomoea nil]
3	Unigene113_All	0.253333	0.24	5.68667	4.35667	XM_019336019.1 PREDICTED: Ipomoea nil uncharacterized LOC109186110 (LOC109186110), mRNA
3	Unigene11434_All	0.373333	0.183333	2.91667	2.23333	AB234212.1 Ipomoea nil InMYB3 gene for R2R3-MYB transcriptional regulator, complete cds
3	Unigene11531_All	0.176667	0.536667	3.17	1.7	hypothetical protein AK812_SmicGene18085 [Symbiodinium microadriaticum]
3	Unigene1158_All	0.11	0.25	3.26667	1.41333	hypothetical protein (mitochondrion) [Capsicum annuum] >AIG89842.1 hypothetical protein (mitochondrion) [Capsicum annuum] >AIG90029.1 hypothetical protein (mitochondrion) [Capsicum annuum]
3	Unigene11600_All	2.70333	1.91	10.6633	8.3	PREDICTED: uncharacterized protein LOC109149189 [Ipomoea nil]
3	Unigene11739_All	0.313333	0.783333	3.98	3.72	PREDICTED: uncharacterized protein LOC109157022 [Ipomoea nil]
3	Unigene11849_All	3.91667	0.723333	10.7033	9.55
3	Unigene11858_All	0.903333	0.583333	4.67667	4	PREDICTED: GDSL esterase/lipase At1g28590-like [Ipomoea nil]
3	Unigene11954_All	0.133333	0.863333	4.18333	2.48667	PREDICTED: chlorophyll a-b binding protein CP29.1, chloroplastic-like [Ipomoea nil]
3	Unigene12005_All	0.0466667	0.14	4.84333	2.52667	PREDICTED: uncharacterized protein LOC104236594 [Nicotiana sylvestris]
3	Unigene1205_All	0.856667	0.32	10.2733	7.79667	PREDICTED: chaperone protein dnaJ 50 [Ipomoea nil]
3	Unigene12151_All	0.06	0.266667	2.13333	1.17333	PREDICTED: two-component response regulator-like APRR5 isoform X4 [Ipomoea nil]
3	Unigene12303_All	0.05	0.0233333	1.28	1.14	PREDICTED: 18.1 kDa class I heat shock protein-like [Ipomoea nil]
3	Unigene12307_All	0.03	0.15	1.77333	1.04667	formin-like protein 20 [Physcomitrella patens] >PNR49877.1 hypothetical protein PHYPA_011773 [Physcomitrella patens]
3	Unigene12767_All	0	0	4.41	1.68	PREDICTED: bidirectional sugar transporter SWEET2a-like [Ipomoea nil]
3	Unigene12768_All	0	0	4.87	4.50333	PREDICTED: bidirectional sugar transporter SWEET2a-like [Ipomoea nil]
3	Unigene12776_All	0.32	0.446667	2.90333	1.30667	PREDICTED: acetylajmalan esterase-like [Ipomoea nil]
3	Unigene12778_All	1.20667	0.196667	7.51333	4.39667	AB113266.1 Ipomoea purpurea Pink gene for flavonoid 3'-hydroxylase, pink mutant allele
3	Unigene12828_All	0.326667	0.543333	2.9	2.42	PREDICTED: cytochrome P450 83B1-like [Ipomoea nil]
3	Unigene12833_All	0.903333	0.96	6.26333	6.01333	PREDICTED: ABC transporter C family member 8 [Ipomoea nil] >XP_019198525.1 PREDICTED: ABC transporter C family member 8 [Ipomoea nil] >XP_019198526.1 PREDICTED: ABC transporter C family member 8 [Ipomoea nil] >XP_019198527.1 PREDICTED: ABC transporter C family member 8 [Ipomoea nil]
3	Unigene12834_All	0.0733333	2.86	30.2367	27.65	PREDICTED: probable L-gulonolactone oxidase 6 [Ipomoea nil]
3	Unigene12842_All	0.253333	0.853333	8.61667	7.26	PREDICTED: probable leucine-rich repeat receptor-like protein kinase At1g35710 [Ipomoea nil]
3	Unigene12846_All	1.13	0.996667	5.02667	2.54	PREDICTED: uncharacterized protein LOC109181525 [Ipomoea nil]
3	Unigene12866_All	3.50667	2.25333	10.4767	7.61667	PREDICTED: ras-related protein RABA6a-like [Ipomoea nil]
3	Unigene13418_All	14.2933	7.64667	78.81	40.11	PREDICTED: putative glycerol-3-phosphate transporter 1 [Ipomoea nil]
3	Unigene13430_All	1.52333	1.56333	7.55667	4.36333	PREDICTED: protein RADIALIS-like 1 [Ipomoea nil]
3	Unigene13440_All	0.4	0.313333	3.18667	2.29333	PREDICTED: CBL-interacting protein kinase 18-like [Ipomoea nil] >XP_019200338.1 PREDICTED: CBL-interacting protein kinase 18-like [Ipomoea nil]
3	Unigene13492_All	0.676667	0.516667	4.86333	2.10333	PREDICTED: uncharacterized protein At4g04980 [Ipomoea nil]
3	Unigene13543_All	1.89667	0	2.65667	2.32667	PREDICTED: uncharacterized protein LOC109168900 [Ipomoea nil]
3	Unigene13564_All	0.87	1.27	5.89667	4.57667	PREDICTED: DNA mismatch repair protein PMS1 [Ipomoea nil]
3	Unigene13574_All	0.396667	0.68	4.04667	3.83667	PREDICTED: uncharacterized protein LOC109153105 [Ipomoea nil]
3	Unigene13594_All	0.326667	0.45	2.71667	1.2	PREDICTED: uncharacterized protein LOC109174035 [Ipomoea nil]
3	Unigene13616_All	0.243333	0.17	3.20333	2.39333	PREDICTED: putative E3 ubiquitin-protein ligase XBAT34 [Ipomoea nil]
3	Unigene13648_All	0	0.0433333	3.39	3.05333
3	Unigene13674_All	0.65	0.343333	3.25333	2.72	XM_019302583.1 PREDICTED: Ipomoea nil serine/threonine-protein phosphatase 7 long form homolog (LOC109154829), transcript variant X2, mRNA
3	Unigene13721_All	0.196667	0.13	2.87	1.95
3	Unigene13750_All	0.223333	0.106667	5.08667	2.18333	XM_019330162.1 PREDICTED: Ipomoea nil NAP1-related protein 2-like (LOC109180533), transcript variant X2, mRNA
3	Unigene13832_All	1.31333	2.26667	12.54	7.82	PREDICTED: protein FAM32A-like [Ipomoea nil]
3	Unigene13943_All	0.0533333	0	3.46333	3.26333	PREDICTED: pectate lyase-like [Ipomoea nil]
3	Unigene14174_All	0.28	0	1.99333	1.77333	PREDICTED: uncharacterized protein LOC109172479 [Ipomoea nil]
3	Unigene14276_All	0.763333	0.1	7.24333	5.42333	PREDICTED: serine/threonine-protein kinase CDL1-like [Ipomoea nil] >XP_019199263.1 PREDICTED: serine/threonine-protein kinase CDL1-like [Ipomoea nil]
3	Unigene14361_All	0.546667	0.336667	2.39	1.86333	PREDICTED: ribokinase-like isoform X2 [Ipomoea nil]
3	Unigene14364_All	0.946667	0.863333	4.25667	3.91333	XM_019324671.1 PREDICTED: Ipomoea nil putative late blight resistance protein homolog R1B-16 (LOC109175407), mRNA
3	Unigene14369_All	0.14	0.84	5.37	2.81667	hypothetical protein CDL12_07956 [Handroanthus impetiginosus]
3	Unigene1439_All	0.24	0.366667	3.12333	2.36	PREDICTED: uncharacterized protein LOC109161939 [Ipomoea nil]
3	Unigene14550_All	1.39667	0.523333	3.36667	2.32333	PREDICTED: actin-related protein 2/3 complex subunit 2A [Ipomoea nil]
3	Unigene14565_All	0.123333	0.17	2.87	2.24333	PREDICTED: putative uncharacterized protein DDB_G0279653 [Ipomoea nil] >XP_019152122.1 PREDICTED: putative uncharacterized protein DDB_G0279653 [Ipomoea nil]
3	Unigene14575_All	0.0866667	0.0566667	2.61333	1.64333	PREDICTED: solute carrier family 35 member F1-like [Ipomoea nil] >XP_019177922.1 PREDICTED: solute carrier family 35 member F1-like [Ipomoea nil] >XP_019177923.1 PREDICTED: solute carrier family 35 member F1-like [Ipomoea nil] >XP_019177924.1 PREDICTED: solute carrier family 35 member F1-like [Ipomoea nil]
3	Unigene15162_All	0.49	0.616667	5.17667	4.19333	PREDICTED: protein NUCLEAR FUSION DEFECTIVE 4-like [Ipomoea nil]
3	Unigene15328_All	0.18	0.893333	9.46	6.69	XM_010527124.2 PREDICTED: Tarenaya hassleriana stomatal closure-related actin-binding protein 3-like (LOC104803222), transcript variant X2, mRNA
3	Unigene1542_All	0.153333	0.17	5.03333	3.63	PREDICTED: WAT1-related protein At2g39510-like [Ipomoea nil]
3	Unigene16004_All	0.04	0.38	3.71667	2.76667	zinc finger BED domain-containing protein RICESLEEPER 2-like [Dorcoceras hygrometricum]
3	Unigene16038_All	0	0.206667	4.29667	3.13333	PREDICTED: uncharacterized protein LOC109170785 [Ipomoea nil] >XP_019175490.1 PREDICTED: uncharacterized protein LOC109170785 [Ipomoea nil] >XP_019175491.1 PREDICTED: uncharacterized protein LOC109170785 [Ipomoea nil]
3	Unigene16049_All	0.623333	0.323333	4.07	3.43333	PREDICTED: electron transfer flavoprotein subunit beta, mitochondrial isoform X2 [Ipomoea nil]
3	Unigene16060_All	0.1	0.0766667	3.20667	1.9	EU215512.1 Sabal bermudana isolate 954 RNA polymerase II second largest subunit (RPB2) gene, intron 23 and partial cds
3	Unigene16118_All	6.04	4.37333	19.89	18.3233	PREDICTED: auxin efflux carrier component 7-like [Ipomoea nil]
3	Unigene16131_All	0.873333	0.876667	6.38	4.66667
3	Unigene16158_All	0.92	1.17667	5.83333	3.19667	Purine permease [Actinidia chinensis var. chinensis]
3	Unigene16473_All	0.683333	0.963333	4.88667	4.19	PREDICTED: transcription factor TGA2.2-like [Ipomoea nil]
3	Unigene16802_All	0.0433333	0	3.52333	2.06667	PREDICTED: heavy metal-associated isoprenylated plant protein 16-like [Ipomoea nil]
3	Unigene16849_All	0.0533333	0.0766667	1.92	1.08	CP012617.1 Oryza sativa Indica Group cultivar RP Bio-226 chromosome 9 sequence
3	Unigene16882_All	0.213333	1.87667	13.2667	7.39	PREDICTED: sodium-coupled neutral amino acid transporter 5-like [Ipomoea nil]
3	Unigene16902_All	0.34	0.27	5.63	2.31667
3	Unigene16981_All	0.41	0.816667	4.31667	2.37667	PREDICTED: uncharacterized protein LOC109150206 [Ipomoea nil]
3	Unigene17262_All	0.0433333	0.0933333	1.73667	1.36333	PREDICTED: ABC transporter C family member 14 [Ipomoea nil]
3	Unigene17559_All	0	0.0666667	4.38667	3.93333	XR_002051727.1 PREDICTED: Ipomoea nil uncharacterized LOC109166751 (LOC109166751), ncRNA
3	Unigene1755_All	0.00666667	1.23333	5.76	4.60333	PREDICTED: probable ubiquitin-conjugating enzyme E2 24 [Ipomoea nil] >XP_019169272.1 PREDICTED: probable ubiquitin-conjugating enzyme E2 24 [Ipomoea nil] >XP_019169273.1 PREDICTED: probable ubiquitin-conjugating enzyme E2 24 [Ipomoea nil] >XP_019169274.1 PREDICTED: probable ubiquitin-conjugating enzyme E2 24 [Ipomoea nil] >XP_019169275.1 PREDICTED: probable ubiquitin-conjugating enzyme E2 24 [Ipo…
3	Unigene17565_All	0.683333	0.196667	7.67667	5.06	PREDICTED: eukaryotic peptide chain release factor GTP-binding subunit ERF3A-like isoform X2 [Ipomoea nil]
3	Unigene1773_All	0.813333	4.16333	28.3933	16.84	PREDICTED: cytochrome P450 734A1-like [Ipomoea nil]
3	Unigene17798_All	0.803333	1.64	8.11667	7.12667	PREDICTED: transmembrane protein 128-like [Ipomoea nil]
3	Unigene17820_All	0.606667	1.02	7.18667	3.87333	PREDICTED: probable mitochondrial adenine nucleotide transporter BTL3 [Ipomoea nil]
3	Unigene17825_All	13.8067	12.5733	101.567	59.17	PREDICTED: zinc finger A20 and AN1 domain-containing stress-associated protein 8-like isoform X3 [Ipomoea nil]
3	Unigene17843_All	4.04667	2.40333	17.0467	14.3667	PREDICTED: 40S ribosomal protein S14-3 [Ipomoea nil]
3	Unigene18025_All	1.90667	0.953333	4.52333	4.26	PREDICTED: nuclear pore complex protein NUP98B-like isoform X2 [Ipomoea nil]
3	Unigene1808_All	3.53	1.62	9.12667	7.80667	PREDICTED: bifunctional epoxide hydrolase 2-like [Solanum tuberosum]
3	Unigene18406_All	3.08333	0.0966667	16.19	12.9633	PREDICTED: 14 kDa proline-rich protein DC2.15-like [Ipomoea nil]
3	Unigene18468_All	0.323333	0.623333	3.49	2.34667	XM_021918166.1 PREDICTED: Chenopodium quinoa uncharacterized LOC110737818 (LOC110737818), transcript variant X2, mRNA
3	Unigene18526_All	0.92	0.62	5.43333	3.11	XR_002054431.1 PREDICTED: Ipomoea nil uncharacterized LOC109182766 (LOC109182766), transcript variant X6, ncRNA
3	Unigene1856_All	0.15	0.263333	3.32	2.76333	hypothetical protein M569_00572, partial [Genlisea aurea]
3	Unigene18595_All	0.08	0	6.92	5.45333	PREDICTED: uncharacterized protein LOC109155950 [Ipomoea nil]
3	Unigene18601_All	0	0.0933333	3.55333	3.16	XM_019318579.1 PREDICTED: Ipomoea nil leucine-rich repeat extensin-like protein 3 (LOC109169699), transcript variant X5, mRNA
3	Unigene18721_All	1.18667	0.393333	3.64	1.95	PREDICTED: calcium-binding protein PBP1-like [Ipomoea nil]
3	Unigene18757_All	0.146667	0.35	9.21	6.26667	PREDICTED: stress response protein NST1-like isoform X3 [Ipomoea nil]
3	Unigene1875_All	0.25	0.21	1.72333	1.31	PREDICTED: acetate/butyrate--CoA ligase AAE7, peroxisomal [Ipomoea nil]
3	Unigene18765_All	0.163333	0	1.68	1.50333	hypothetical protein VITISV_015916 [Vitis vinifera]
3	Unigene19182_All	2.13	1.72	8.21	6.72667	PREDICTED: probable phospholipid hydroperoxide glutathione peroxidase [Ipomoea nil]
3	Unigene19186_All	0.413333	0.5	4.13667	3.85	PREDICTED: vacuolar protein sorting-associated protein 52 A isoform X2 [Ipomoea nil]
3	Unigene1973_All	0.373333	0.226667	14.3667	13.4833	PREDICTED: putative E3 ubiquitin-protein ligase XBAT34 [Ipomoea nil]
3	Unigene2057_All	0.276667	0.48	4.83	2.63	PREDICTED: uncharacterized protein LOC109169879 [Ipomoea nil] >XP_019174317.1 PREDICTED: uncharacterized protein LOC109169879 [Ipomoea nil]
3	Unigene20691_All	0.7	0.133333	2.23	1.55667	PREDICTED: protein BONZAI 1-like isoform X2 [Ipomoea nil]
3	Unigene2083_All	0.856667	0.323333	2.4	1.39667	PREDICTED: putative chromatin-remodeling complex ATPase chain isoform X2 [Nicotiana sylvestris]
3	Unigene21686_All	0.313333	0.05	7.69667	3.38333	PREDICTED: metacaspase-1-like [Ipomoea nil]
3	Unigene2198_All	0	1.62	8.14333	4.10667	PREDICTED: syntaxin-22-like isoform X1 [Ipomoea nil]
3	Unigene22025_All	0	0	2.05	1.18	PREDICTED: general transcription factor IIF subunit 2-like isoform X1 [Ipomoea nil]
3	Unigene2242_All	0.576667	0.236667	3.05	2.85	PREDICTED: potassium channel KAT3-like [Ipomoea nil]
3	Unigene22536_All	3.03667	2.39	19.9667	16.97	PREDICTED: transcription factor bHLH104-like [Ipomoea nil]
3	Unigene2347_All	0.846667	0.213333	1.2	1.00333	PREDICTED: ABC transporter A family member 1 isoform X1 [Ipomoea nil]
3	Unigene235_All	1.00667	0.223333	2.95333	2.71	PREDICTED: phospholipase A I-like isoform X2 [Ipomoea nil]
3	Unigene2407_All	0.473333	0	5.67667	2.27667	PREDICTED: PI-PLC X domain-containing protein At5g67130-like [Ipomoea nil]
3	Unigene2609_All	3.21667	6.31333	33.3933	17.1467	PREDICTED: B3 domain-containing protein Os01g0234100-like isoform X2 [Ipomoea nil]
3	Unigene2614_All	0.406667	0.883333	4.93333	4.16	XR_002048578.1 PREDICTED: Ipomoea nil uncharacterized LOC109147166 (LOC109147166), ncRNA
3	Unigene262_All	0.09	1.73333	9.72	4.75333	PREDICTED: probable E3 ubiquitin-protein ligase RHY1A [Ipomoea nil] >XP_019165527.1 PREDICTED: probable E3 ubiquitin-protein ligase RHY1A [Ipomoea nil]
3	Unigene2631_All	0.03	0.73	3.81667	2.50667	PREDICTED: probable ubiquitin-conjugating enzyme E2 24 [Ipomoea nil] >XP_019169272.1 PREDICTED: probable ubiquitin-conjugating enzyme E2 24 [Ipomoea nil] >XP_019169273.1 PREDICTED: probable ubiquitin-conjugating enzyme E2 24 [Ipomoea nil] >XP_019169274.1 PREDICTED: probable ubiquitin-conjugating enzyme E2 24 [Ipomoea nil] >XP_019169275.1 PREDICTED: probable ubiquitin-conjugating enzyme E2 24 [Ipo…
3	Unigene2760_All	0.776667	0	4.12667	3.47333	two-component response regulator ARR1-like [Chenopodium quinoa]
3	Unigene2800_All	0	0	1.33333	1.11333	hypothetical protein, variant [Phytophthora parasitica P1569]
3	Unigene2804_All	0.263333	0.0766667	4.17333	3.81333	HG975445.1 Solanum pennellii chromosome ch06, complete genome
3	Unigene2842_All	0	0	2.49	1.89333	PREDICTED: DNA/RNA-binding protein KIN17-like [Ipomoea nil] >XP_019194814.1 PREDICTED: DNA/RNA-binding protein KIN17-like [Ipomoea nil] >XP_019194815.1 PREDICTED: DNA/RNA-binding protein KIN17-like [Ipomoea nil] >XP_019194816.1 PREDICTED: DNA/RNA-binding protein KIN17-like [Ipomoea nil] >XP_019194817.1 PREDICTED: DNA/RNA-binding protein KIN17-like [Ipomoea nil] >XP_019194818.1 PREDICTED: DNA/RNA-…
3	Unigene2845_All	0.66	0.73	3.54333	2.47667	PREDICTED: uncharacterized protein LOC109147788 [Ipomoea nil]
3	Unigene2854_All	0.833333	0.603333	3.29333	2.95667	XR_002054210.1 PREDICTED: Ipomoea nil E3 ubiquitin-protein ligase PRT6 (LOC109181509), transcript variant X1, misc_RNA
[truncated: 2,842 more rows]

## Sheet: Supplement Table 3
Table S3 List abbreviation of DEGs in each heat map
Gene ID	Abbreviation	Gene full name
Cluster 1
CL409.Contig8_All	GBL1	PREDICTED: beta-galactosidase-like [Ipomoea nil] >XP_019198529.1 PREDICTED: beta-galactosidase-like [Ipomoea nil]
CL409.Contig9_All	GBL2	PREDICTED: beta-galactosidase-like [Ipomoea nil] >XP_019196566.1 PREDICTED: beta-galactosidase-like [Ipomoea nil] >XP_019196567.1 PREDICTED: beta-galactosidase-like [Ipomoea nil]
CL63.Contig2_All	GBL8	PREDICTED: beta-galactosidase-like [Ipomoea nil]
Unigene2181_All	GBL13	PREDICTED: beta-galactosidase-like [Ipomoea nil]
CL1391.Contig3_All	EIN3	PREDICTED: ETHYLENE INSENSITIVE 3-like 1 protein [Ipomoea nil] >XP_019197785.1 PREDICTED: ETHYLENE INSENSITIVE 3-like 1 protein [Ipomoea nil]
CL1697.Contig4_All	NAC092	PREDICTED: NAC domain-containing protein 92-like [Ipomoea nil]
CL924.Contig2_All	NAC053	PREDICTED: NAC domain-containing protein 53-like [Ipomoea nil]
CL1684.Contig1_All	GELP	PREDICTED: GDSL esterase/lipase At1g28590-like [Ipomoea nil]
CL415.Contig67_All	lipase	PREDICTED: lipase-like isoform X3 [Ipomoea nil]
CL1556.Contig22_All	SPHK1	PREDICTED: sphingosine kinase 1 isoform X1 [Ipomoea nil]
Unigene64023_All	PUP11	PREDICTED: probable purine permease 11 isoform X2 [Ipomoea nil]
CL3754.Contig29_All	xylA1	PREDICTED: xylose isomerase [Ipomoea nil]
CL3754.Contig30_All	xylA2	PREDICTED: xylose isomerase [Ipomoea nil]
CL3754.Contig36_All	xylA3	PREDICTED: xylose isomerase [Ipomoea nil]
CL3754.Contig41_All	xylA4	PREDICTED: xylose isomerase [Ipomoea nil]
Cluster 2
CL10197.Contig1_All		PREDICTED: O-acyltransferase WSD1-like [Ipomoea nil]
CL11124.Contig1_All	CSE	PREDICTED: caffeoylshikimate esterase-like [Ipomoea nil]
CL2717.Contig5_All	CER3	PREDICTED: protein ECERIFERUM 3-like [Ipomoea nil] >XP_019155784.1 PREDICTED: protein ECERIFERUM 3-like [Ipomoea nil] >XP_019155785.1 PREDICTED: protein ECERIFERUM 3-like [Ipomoea nil]
CL902.Contig9_All	CrtR1	hypothetical protein CISIN_1g020892mg [Citrus sinensis]
CL10885.Contig7_All	CHS	Retrovirus-related Pol polyprotein from transposon TNT 1-94 [Cajanus cajan]
CL553.Contig2_All	PXG5	PREDICTED: probable peroxygenase 5 [Ipomoea nil]
CL902.Contig12_All	CrtR2	PREDICTED: beta-carotene hydroxylase 2, chloroplastic [Ipomoea nil]
CL1014.Contig15_All	tRNA ligase1	PREDICTED: tryptophan--tRNA ligase, chloroplastic/mitochondrial-like [Ipomoea nil]
CL635.Contig62_All	tRNA ligase2	PREDICTED: aspartate--tRNA ligase 2, cytoplasmic-like [Ipomoea nil] >XP_019151606.1 PREDICTED: aspartate--tRNA ligase 2, cytoplasmic-like [Ipomoea nil] >XP_019151607.1 PREDICTED: aspartate--tRNA ligase 2, cytoplasmic-like [Ipomoea nil]
CL2020.Contig1_All	ARF4	PREDICTED: auxin response factor 4-like [Ipomoea nil]
Unigene6887_All	ARF9	PREDICTED: auxin response factor 9-like isoform X2 [Ipomoea nil]
CL2188.Contig4_All	SAUR21	PREDICTED: auxin-responsive protein SAUR21-like [Ipomoea nil] >XP_019200048.1 PREDICTED: auxin-responsive protein SAUR21-like [Ipomoea nil] >XP_019200081.1 PREDICTED: auxin-responsive protein SAUR21-like [Ipomoea nil] >XP_019200082.1 PREDICTED: auxin-responsive protein SAUR21-like [Ipomoea nil] >XP_019200083.1 PREDICTED: auxin-responsive protein SAUR21-like [Ipomoea nil] >XP_019200086.1 PREDICTED…
CL5372.Contig2_All	SAUR50	PREDICTED: auxin-responsive protein SAUR50-like [Ipomoea nil]
CL10093.Contig1_All	CCD4	carotenoid cleavage dioxygenase 4 [Lycium barbarum]
CL4414.Contig4_All	CBSX1	PREDICTED: CBS domain-containing protein CBSX1, chloroplastic-like [Ipomoea nil]
Cluster 3
CL3372.Contig1_All	HXK	PREDICTED: hexokinase-1-like [Ipomoea nil]
CL4872.Contig2_All	AMY3	PREDICTED: alpha-amylase 3, chloroplastic isoform X1 [Ipomoea nil]
CL638.Contig57_All	SUS	PREDICTED: sucrose synthase [Ipomoea nil] >XP_019193790.1 PREDICTED: sucrose synthase [Ipomoea nil] >XP_019193792.1 PREDICTED: sucrose synthase [Ipomoea nil]
CL11064.Contig19_All	PEX22	PREDICTED: peroxisomal membrane protein PMP22 isoform X1 [Ipomoea nil]
CL3273.Contig5_All	PEX5	PREDICTED: peroxisome biogenesis protein 5 [Ipomoea nil]
CL1126.Contig9_All	ATG4	PREDICTED: cysteine protease ATG4-like [Ipomoea nil]
CL1507.Contig26_All	ATG18b	autophagy-related protein 18b isoform X2 [Momordica charantia]
CL1734.Contig13_All	ATG8c	PREDICTED: autophagy-related protein 8C-like isoform X1 [Ipomoea nil]
CL3251.Contig5_All	ATG13a	PREDICTED: autophagy-related protein 13a-like isoform X1 [Ipomoea nil] >XP_019195055.1 PREDICTED: autophagy-related protein 13a-like isoform X1 [Ipomoea nil] >XP_019195056.1 PREDICTED: autophagy-related protein 13a-like isoform X1 [Ipomoea nil]
CL551.Contig7_All	ATG8i	PREDICTED: autophagy-related protein 8i [Ipomoea nil] >BAJ13304.1 autophagy 8 [Ipomoea nil]
CL1078.Contig10_All	GPX2	PREDICTED: probable glutathione peroxidase 2 [Ipomoea nil]
CL1302.Contig27_All	GSS	PREDICTED: glutathione synthetase, chloroplastic [Ipomoea nil]
CL1872.Contig5_All	GR	PREDICTED: glutathione reductase, chloroplastic [Ipomoea nil]
CL1949.Contig6_All	GPX1	PREDICTED: probable phospholipid hydroperoxide glutathione peroxidase [Ipomoea nil]
Unigene19182_All	GPX3	PREDICTED: probable phospholipid hydroperoxide glutathione peroxidase [Ipomoea nil]
Cluster 4
CL7015.Contig2_All	CarB	PREDICTED: phytoene dehydrogenase, chloroplastic/chromoplastic [Ipomoea nil]
CL8696.Contig1_All	DFR	PREDICTED: dihydroflavonol 4-reductase-like [Ipomoea nil]
Unigene14827_All	AACT1	PREDICTED: anthocyanin 5-aromatic acyltransferase-like [Ipomoea nil]
CL4229.Contig2_All	3GGT	PREDICTED: anthocyanidin 3-O-glucoside 2'''-O-xylosyltransferase-like [Ipomoea nil]
CL7526.Contig15_All	PSY2	PREDICTED: phytoene synthase 2, chloroplastic [Ipomoea nil]
CL9310.Contig1_All	CrtISO1	PREDICTED: prolycopene isomerase, chloroplastic [Ipomoea nil] >XP_019171643.1 PREDICTED: prolycopene isomerase, chloroplastic [Ipomoea nil]
CL2060.Contig2_All	CrtISO3	PREDICTED: prolycopene isomerase, chloroplastic [Ipomoea nil] >XP_019186846.1 PREDICTED: prolycopene isomerase, chloroplastic [Ipomoea nil]
CL1398.Contig1_All	TIR1	PREDICTED: protein TRANSPORT INHIBITOR RESPONSE 1-like [Ipomoea nil]
CL8996.Contig3_All	GA2OX1	PREDICTED: gibberellin 2-beta-dioxygenase 1-like [Ipomoea nil]
CL10995.Contig2_All	PIF3	PREDICTED: transcription factor PIF3-like isoform X1 [Ipomoea nil]
CL9767.Contig1_All	PIF1	PREDICTED: transcription factor PIF1-like isoform X1 [Ipomoea nil]
CL3654.Contig3_All	IAA27	PREDICTED: auxin-responsive protein IAA27-like isoform X1 [Ipomoea nil]
CL4852.Contig2_All	IAA8	PREDICTED: auxin-responsive protein IAA8-like isoform X2 [Ipomoea nil] >XP_019175159.1 PREDICTED: auxin-responsive protein IAA8-like isoform X2 [Ipomoea nil] >XP_019175160.1 PREDICTED: auxin-responsive protein IAA8-like isoform X2 [Ipomoea nil]
Unigene11632_All	SAUR68	PREDICTED: auxin-responsive protein SAUR68-like [Ipomoea nil]
Cluster 5
CL2312.Contig1_All	CAT3	catalase [Olea europaea var. sylvestris]
CL2312.Contig5_All	CAT1	PREDICTED: catalase isozyme 1 [Ipomoea nil]
CL290.Contig2_All	SOD	PREDICTED: superoxide dismutase [Fe], chloroplastic-like [Ipomoea nil]
CL1621.Contig2_All	ALDH2	hypothetical protein DM860_015763 [Cuscuta australis]
CL4095.Contig2_All	Gulo	PREDICTED: probable L-gulonolactone oxidase 6 [Eucalyptus grandis]
CL9744.Contig17_All	PEX11	PREDICTED: peroxisomal membrane protein 11D-like [Ipomoea nil]
CL1104.Contig5_All	COL13	PREDICTED: zinc finger protein CONSTANS-LIKE 13-like isoform X2 [Ipomoea nil]
CL1371.Contig1_All	UVR8	PREDICTED: ultraviolet-B receptor UVR8 [Ipomoea nil] >XP_019176675.1 PREDICTED: ultraviolet-B receptor UVR8 [Ipomoea nil]
CL2678.Contig1_All	UBA1	ubiquitin-activating enzyme E1 1 isoform X1 [Citrus clementina] >ESR38379.1 hypothetical protein CICLE_v10027704mg [Citrus clementina]
CL3209.Contig5_All	COL48	PREDICTED: zinc finger CCCH domain-containing protein 48-like [Ipomoea nil]
CL4271.Contig4_All	UBE2-5	PREDICTED: ubiquitin-conjugating enzyme E2 5B-like [Ipomoea nil]
CL643.Contig11_All	UBE2-28	ubiquitin-conjugating enzyme E2 28-like [Chenopodium quinoa]
CL6591.Contig3_All	NAC2	PREDICTED: NAC domain-containing protein 2-like [Ipomoea nil]
CL6699.Contig6_All	MIB2	PREDICTED: probable E3 ubiquitin-protein ligase LOG2 [Ipomoea nil]
CL7775.Contig1_All	MIEL1	PREDICTED: E3 ubiquitin-protein ligase MIEL1-like [Ipomoea nil]
Cluster 6
CL2465.Contig4_All	m7GpppRNA	PREDICTED: mRNA cap guanine-N7 methyltransferase 1 [Ipomoea nil]
CL6954.Contig5_All	PAP1	PREDICTED: polyadenylate-binding protein-interacting protein 8-like [Ipomoea nil]
CL7663.Contig1_All	AIR12	PREDICTED: auxin-induced in root cultures protein 12-like [Ipomoea nil]
Unigene12566_All	PP2A	PREDICTED: serine/threonine protein phosphatase 2A 55 kDa regulatory subunit B beta isoform-like [Ipomoea nil]
CL4454.Contig2_All	ALY4	PREDICTED: THO complex subunit 4D [Ipomoea nil]
CL4146.Contig26_All	SAPK1	hypothetical protein DM860_004733 [Cuscuta australis]
CL9926.Contig1_All	MAPKKK	PREDICTED: mitogen-activated protein kinase kinase kinase YODA-like [Ipomoea nil]
CL1444.Contig3_All	SAUR68	PREDICTED: auxin-responsive protein SAUR68-like [Ipomoea nil]
Unigene6514_All	SAUR36	PREDICTED: auxin-responsive protein SAUR36-like [Ipomoea nil]
CL1441.Contig6_All	PCK1	Phosphoenolpyruvate carboxykinase 1 [Populus tomentosa]
CL10524.Contig1_All	SRK	PREDICTED: serine/threonine-protein kinase CDL1 isoform X1 [Ipomoea nil]

## Sheet: Supplement Table 4
Table S4. Primers used for qRT-PCR analysis
Gene	Forward ( 5‘→3’)	Reverse (5‘→3’)
Actin	AGTTTCTCAACCGCTTTCGT	TCATCTGCCTGCTTTACCTT
EIN3	TCATCCTTTGCCCGTCTT	CTTGGCTTGCCATCGTTA
NAC053	AAAAGGGTACTGGAAGACTACTG	AGAGCACCATCTGAGGGAAT
CSE	TCGCCGTAGGTAAGGGAA	TGCTGCTATGAGGCTTGT
HXK	TCTGAGAATTACTCTGCCGGAAAC	CGGAAAGTAGTGGTGGAGGT
ATG4	CTTGGTGGTAGACCTGGAGT	TTATGGTGAACAGTGGAGCA
TIR1	TTTACCACAGCACCGAAGGC	GGTTTATGGGAAGTCACCTCTATT
5AT	GGGGATGGAAACACGATGAT	GTGGGTTCAAGCGACTCCTA
SOD	TACGCTGATGGGTTCTGTCC	TAGAAGTTCACCTGATGGCTC
PEX11	TCACTGCCAGAAGTGTGGTAC	AGATGCAGCCAAATACTCAGCAC
